# Supplementary material for: Selfing in epiphytic bromeliads compensates for the limited pollination services provided by nectarivorous bats in a neotropical montane forest
Source: AoB Plants. 2024 Feb 26;16(2):plae011. doi: 10.1093/aobpla/plae011 (PMC10944016; doi:10.1093/aobpla/plae011)
Supplement: plae011_suppl_Supplementary_Tables_S1-S2 [file plae011_suppl_supplementary_tables_s1-s2.zip]

Archive with 1 entries (1 files):
- plae011_suppl_Supplementary_Tables_S1-S2.odt
