# Supplementary material for: Selfing in epiphytic bromeliads compensates for the limited pollination services provided by nectarivorous bats in a neotropical montane forest
Source: AoB Plants. 2024 Feb 26;16(2):plae011. doi: 10.1093/aobpla/plae011 (PMC10944016; doi:10.1093/aobpla/plae011)
Supplement: plae011_suppl_Supplementary_Tables_S1-S2 [file plae011_suppl_supplementary_tables_s1-s2.zip › plae011_suppl_Supplementary_Tables_S1-S2.odt]

Núñez-Hidalgo S. & Cascante-Marín A. 
Selfing in epiphytic bromeliads compensates for the limited pollination services provided by nectarivorous bats in a neotropical montane forest. AoB Plants (2024).


SUPPORTING INFORMATION


TABLE  S1.  Visitation data of nectarivorous bats to plants of four epiphytic bromeliads from genus Werauhia (Bromeliaceae: Tillandsioideae) in a montane forest, Cerros La Carpintera, Costa Rica. Data from six video-camera traps from the flowering periods of 2019, 2020, and 2021.
Species
Year
Plants monitored
Nights monitored
Flowers monitored
Recorded visits
Visits/plant /night
W. ampla
2019
3
35
35
0
0.00

2020
8
72
72
0
0.00

2021
6
57
57
2
0.04
W. nephrolepis
2020
6
23
83
0
0.00

2021
11
67
300
16
0.24
W. pedicellata
2020
4
38
252
8
0.21

2021
6
67
554
5
0.07
W. subsecunda
2019
3
18
18
0
0.00

2020
3
26
26
2
0.08

2021
6
51
51
0
0.00
Total

56
454
1448
33
0.07


TABLE S2. Number of pollen grains per plant species recovered from the six nectarivorous bats captured in a montane forest, Cerros La Carpintera, Costa Rica. Data from a sampling effort of 675 m2/h during eigth nights from January to February 2020.
Bat
species
Recovered from
Plant species
Werauhia ampla
Werauhia subsecunda
Ipomoea sp.
Merinthopodium
 neuranthum
Calliandra calothyrsus
Schultesianthus leucanthus
Hylonicteris underwoodi
head

508
-

21
-
-
Glossophaga soricina
head

7
-
60
-
-
-
H. underwoodi
head
-
-
-
-
3
-

snout
-
-
-
-
3
-
H. underwoodi
head
710
-
12
26
-
-

snout
156
-
3
70
-
-
H. underwoodi
head
5250
-
-
90
-
9853

snout
-
146
-
62
-
87
H. underwoodi
head
-
-
156
-
-
-
