# Supplementary material for: Selfing in epiphytic bromeliads compensates for the limited pollination services provided by nectarivorous bats in a neotropical montane forest
Source: AoB Plants. 2024 Feb 26;16(2):plae011. doi: 10.1093/aobpla/plae011 (PMC10944016; doi:10.1093/aobpla/plae011)
Supplement: plae011_suppl_Supplementary_Appendix [file plae011_suppl_supplementary_appendix.xlsx]

## Sheet: Info
Selfing in epiphytic bromeliads compensates for the limited pollination services provided by nectarivorous bats in a neotropical montane forest
Stephanie Núñez-Hidalgo & Alfredo Cascante-Marín
AoB Plants (2024)
Information (see methods for data collecting procedure)
Datasheet	Data type
Seed set	Raw data on the number of seeds per fruit from five pollination treatments per species
Emasculation experiment	Raw data from the comparative experiment on fruit production between emasculated and control flowers in open pollination from the four studied species in two flowering seasons
Germination	Raw data from the seed germination experiment from hand-crossed, hand-selfed and open pollination treatments

## Sheet: Seed set
species	plant	fruit	treatment	seeds
W. pedicellata	2	19,1	A_Manual_cross-pollination	405
W. pedicellata	1	18,2	A_Manual_cross-pollination	309
W. pedicellata	3	5,1	A_Manual_cross-pollination	344
W. pedicellata	3	13,1	A_Manual_cross-pollination	329
W. pedicellata	2	17,2	A_Manual_cross-pollination	353
W. pedicellata	1	10,1	A_Manual_cross-pollination	463
W. pedicellata	1	10,2	A_Manual_cross-pollination	370
W. pedicellata	2	18,1	A_Manual_cross-pollination	363
W. subsecunda	11	7	A_Manual_cross-pollination	138
W. subsecunda	6	5	A_Manual_cross-pollination	803
W. subsecunda	13A	8	A_Manual_cross-pollination	457
W. subsecunda	15	3	A_Manual_cross-pollination	843
W. subsecunda	7A	1	A_Manual_cross-pollination	778
W. subsecunda	17	4	A_Manual_cross-pollination	695
W. subsecunda	7A	7	A_Manual_cross-pollination	647
W. subsecunda	9B	5	A_Manual_cross-pollination	730
W. nephrolepis	4	1,2	A_Manual_cross-pollination	536
W. nephrolepis	2	8,1	A_Manual_cross-pollination	640
W. nephrolepis	10	5,2	A_Manual_cross-pollination	552
W. nephrolepis	8	2,1	A_Manual_cross-pollination	425
W. nephrolepis	12	6,1	A_Manual_cross-pollination	525
W. nephrolepis	3	8,1	A_Manual_cross-pollination	534
W. nephrolepis	6	3,1	A_Manual_cross-pollination	443
W. nephrolepis	9	6,2	A_Manual_cross-pollination	458
W. nephrolepis	2	9,2	A_Manual_cross-pollination	616
W. nephrolepis	11	1,2	A_Manual_cross-pollination	287
W. nephrolepis	9	4,2	A_Manual_cross-pollination	509
W. nephrolepis	8	4,1	A_Manual_cross-pollination	564
W. nephrolepis	2	6,2	A_Manual_cross-pollination	662
W. nephrolepis	4	3,2	A_Manual_cross-pollination	470
W. nephrolepis	9	5,1	A_Manual_cross-pollination	491
W. ampla	8	5	A_Manual_cross-pollination	2639
W. ampla	4	6	A_Manual_cross-pollination	2029
W. ampla	2	15	A_Manual_cross-pollination	1030
W. ampla	10	6	A_Manual_cross-pollination	2359
W. ampla	15	8	A_Manual_cross-pollination	2227
W. ampla	14	9	A_Manual_cross-pollination	2231
W. ampla	5	4	A_Manual_cross-pollination	2071
W. ampla	9B	6	A_Manual_cross-pollination	1754
W. ampla	10	6	A_Manual_cross-pollination	2359
W. ampla	15	8	A_Manual_cross-pollination	2227
W. ampla	14	9	A_Manual_cross-pollination	2231
W. ampla	5	14	A_Manual_cross-pollination	1326
W. ampla	6	5	A_Manual_cross-pollination	2957
W. ampla	3	6	A_Manual_cross-pollination	2466
W. pedicellata	2	4,1	B_Manual_selfing	376
W. pedicellata	8	14,1	B_Manual_selfing	56
W. pedicellata	1	2,2	B_Manual_selfing	277
W. pedicellata	3	3,1	B_Manual_selfing	338
W. pedicellata	2	7,2	B_Manual_selfing	327
W. pedicellata	2	16,1	B_Manual_selfing	321
W. pedicellata	4	10,2	B_Manual_selfing	387
W. pedicellata	11	9,1	B_Manual_selfing	364
W. pedicellata	1	21,1	B_Manual_selfing	370
W. subsecunda	7A	1	B_Manual_selfing	705
W. subsecunda	7A	2	B_Manual_selfing	840
W. subsecunda	11	6	B_Manual_selfing	435
W. subsecunda	12	7	B_Manual_selfing	449
W. subsecunda	13A	2	B_Manual_selfing	83
W. subsecunda	12	8	B_Manual_selfing	531
W. subsecunda	2	2	B_Manual_selfing	807
W. subsecunda	4	4	B_Manual_selfing	849
W. subsecunda	14	8	B_Manual_selfing	650
W. subsecunda	15	7	B_Manual_selfing	87
W. nephrolepis	9	4,1	B_Manual_selfing	536
W. nephrolepis	11	3,1	B_Manual_selfing	618
W. nephrolepis	13	4,2	B_Manual_selfing	619
W. nephrolepis	3	7,2	B_Manual_selfing	535
W. nephrolepis	2	8,2	B_Manual_selfing	645
W. nephrolepis	13	2,1	B_Manual_selfing	593
W. nephrolepis	2	8,2	B_Manual_selfing	652
W. nephrolepis	6	3,1	B_Manual_selfing	505
W. nephrolepis	2	9,1	B_Manual_selfing	609
W. nephrolepis	6	5,2	B_Manual_selfing	536
W. nephrolepis	6	2,2	B_Manual_selfing	508
W. nephrolepis	8	1,2	B_Manual_selfing	523
W. nephrolepis	8	2,2	B_Manual_selfing	513
W. nephrolepis	11	2,1	B_Manual_selfing	500
W. ampla	4	8	B_Manual_selfing	2147
W. ampla	13	4	B_Manual_selfing	1214
W. ampla	4	8	B_Manual_selfing	456
W. ampla	2	11	B_Manual_selfing	1573
W. ampla	8	9	B_Manual_selfing	2352
W. ampla	4	7	B_Manual_selfing	2382
W. ampla	14	3	B_Manual_selfing	2467
W. ampla	6	14	B_Manual_selfing	1771
W. ampla	6	7	B_Manual_selfing	2519
W. ampla	3	2	B_Manual_selfing	1251
W. ampla	11		B_Manual_selfing	1681
W. ampla	5	7	B_Manual_selfing	2042
W. ampla	14	3	B_Manual_selfing	2467
W. ampla	9A	5	B_Manual_selfing	971
W. ampla	5	8	B_Manual_selfing	1933
W. pedicellata	8	10,1	C_Autonomous_selfing	108
W. pedicellata	8	9,1	C_Autonomous_selfing	85
W. pedicellata	3	2,1	C_Autonomous_selfing	139
W. pedicellata	3	4,1	C_Autonomous_selfing	318
W. pedicellata	2	9,1	C_Autonomous_selfing	169
W. pedicellata	2	26,1	C_Autonomous_selfing	226
W. pedicellata	11	6,1	C_Autonomous_selfing	105
W. pedicellata	11	5,2	C_Autonomous_selfing	215
W. subsecunda	13B	2	C_Autonomous_selfing	636
W. subsecunda	10	2	C_Autonomous_selfing	1036
W. subsecunda	7B	4	C_Autonomous_selfing	743
W. subsecunda	5	8	C_Autonomous_selfing	508
W. subsecunda	9	4	C_Autonomous_selfing	710
W. subsecunda	20	4	C_Autonomous_selfing	648
W. subsecunda	9A	6	C_Autonomous_selfing	457
W. subsecunda	2	5	C_Autonomous_selfing	539
W. subsecunda	10	10	C_Autonomous_selfing	781
W. subsecunda	11	3	C_Autonomous_selfing	660
W. subsecunda	13A	3	C_Autonomous_selfing	146
W. subsecunda	19	1	C_Autonomous_selfing	551
W. subsecunda	7A	3	C_Autonomous_selfing	771
W. subsecunda	7B	3	C_Autonomous_selfing	725
W. subsecunda	15	5	C_Autonomous_selfing	766
W. subsecunda	12	1	C_Autonomous_selfing	534
W. subsecunda	4	7	C_Autonomous_selfing	669
W. subsecunda	18	1	C_Autonomous_selfing	642
W. subsecunda	15	9	C_Autonomous_selfing	437
W. subsecunda	14	3	C_Autonomous_selfing	382
W. subsecunda	17	2	C_Autonomous_selfing	582
W. nephrolepis	2	6,1	C_Autonomous_selfing	662
W. nephrolepis	9	3	C_Autonomous_selfing	342
W. nephrolepis	4	6,2	C_Autonomous_selfing	473
W. nephrolepis	9	2	C_Autonomous_selfing	234
W. nephrolepis	2	4,2	C_Autonomous_selfing	617
W. nephrolepis	6	1	C_Autonomous_selfing	571
W. nephrolepis	12	5,2	C_Autonomous_selfing	525
W. nephrolepis	12	1	C_Autonomous_selfing	540
W. nephrolepis	13	1	C_Autonomous_selfing	580
W. nephrolepis	6	2	C_Autonomous_selfing	537
W. nephrolepis	7	10,2	C_Autonomous_selfing	511
W. nephrolepis	7	1,1	C_Autonomous_selfing	516
W. nephrolepis	12	3	C_Autonomous_selfing	526
W. nephrolepis	9	1	C_Autonomous_selfing	463
W. nephrolepis	4	7,2	C_Autonomous_selfing	414
W. nephrolepis	8	8,1	C_Autonomous_selfing	241
W. nephrolepis	13	2	C_Autonomous_selfing	252
W. nephrolepis	10	1,1	C_Autonomous_selfing	497
W. nephrolepis	2	4,2	C_Autonomous_selfing	617
W. nephrolepis	4	6,2	C_Autonomous_selfing	473
W. nephrolepis	9	3	C_Autonomous_selfing	342
W. nephrolepis	2	6,1	C_Autonomous_selfing	662
W. nephrolepis	6	1	C_Autonomous_selfing	571
W. ampla	8	11	C_Autonomous_selfing	853
W. ampla	2	8	C_Autonomous_selfing	1622
W. ampla	14	15	C_Autonomous_selfing	1297
W. ampla	3	4	C_Autonomous_selfing	1422
W. ampla	2	9	C_Autonomous_selfing	368
W. ampla	15	15	C_Autonomous_selfing	1380
W. ampla	10	2	C_Autonomous_selfing	1747
W. ampla	10	-	C_Autonomous_selfing	1456
W. ampla	6	13	C_Autonomous_selfing	2027
W. ampla	15	5	C_Autonomous_selfing	466
W. ampla	3	7	C_Autonomous_selfing	1405
W. ampla	9B	5	C_Autonomous_selfing	1047
W. ampla	9B	7	C_Autonomous_selfing	1625
W. ampla	11	5	C_Autonomous_selfing	866
W. ampla	9B	2	C_Autonomous_selfing	1138
W. ampla	9C	6	C_Autonomous_selfing	726
W. ampla	15	3	C_Autonomous_selfing	321
W. ampla	11	4	C_Autonomous_selfing	1796
W. ampla	10	5	C_Autonomous_selfing	144
W. ampla	9C	2	C_Autonomous_selfing	1138
W. ampla	5	1	C_Autonomous_selfing	1714
W. ampla	10	2	C_Autonomous_selfing	1747
W. ampla	10	8	C_Autonomous_selfing	1456
W. nephrolepis	20_21	1	D_Open_pollination	482
W. nephrolepis	06_21	2	D_Open_pollination	368
W. nephrolepis	17_21	3	D_Open_pollination	513
W. nephrolepis	32_21	4	D_Open_pollination	444
W. nephrolepis	12_21	5	D_Open_pollination	340
W. nephrolepis	04_21	6	D_Open_pollination	488
W. nephrolepis	05_21	7	D_Open_pollination	499
W. nephrolepis	31_21	8	D_Open_pollination	331
W. nephrolepis	26_21	9	D_Open_pollination	516
W. nephrolepis	39_21	10	D_Open_pollination	508
W. nephrolepis	11_21	11	D_Open_pollination	459
W. nephrolepis	35_21	12	D_Open_pollination	516
W. nephrolepis	02_21	13	D_Open_pollination	520
W. nephrolepis	16_21	14	D_Open_pollination	448
W. nephrolepis	09_21	15	D_Open_pollination	628
W. nephrolepis	09_21	16	D_Open_pollination	523
W. nephrolepis	18_21	17	D_Open_pollination	593
W. nephrolepis	18_21	18	D_Open_pollination	592
W. nephrolepis	08_21	19	D_Open_pollination	413
W. nephrolepis	08_21	20	D_Open_pollination	615
W. nephrolepis	07_21	21	D_Open_pollination	446
W. nephrolepis	07_21	22	D_Open_pollination	258
W. subsecunda	32A_20	1	D_Open_pollination	540
W. subsecunda	01B_21	2	D_Open_pollination	576
W. subsecunda	39A_21	3	D_Open_pollination	529
W. subsecunda	32A_20	4	D_Open_pollination	343
W. subsecunda	07_21	5	D_Open_pollination	704
W. subsecunda	29_21	6	D_Open_pollination	651
W. subsecunda	16_21	7	D_Open_pollination	355
W. subsecunda	16_21	8	D_Open_pollination	311
W. subsecunda	23A_21	9	D_Open_pollination	562
W. subsecunda	46_21	10	D_Open_pollination	783
W. subsecunda	23A_21	11	D_Open_pollination	619
W. subsecunda	16_21	12	D_Open_pollination	81
W. subsecunda	47_21	13	D_Open_pollination	382
W. subsecunda	50_21	14	D_Open_pollination	428
W. subsecunda	33_21	15	D_Open_pollination	614
W. subsecunda	07_21	16	D_Open_pollination	704
W. subsecunda	29_21	17	D_Open_pollination	651
W. ampla	36_21	1	D_Open_pollination	654
W. ampla	36_21	2	D_Open_pollination	1898
W. ampla	25_21	3	D_Open_pollination	1072
W. ampla	44_21	4	D_Open_pollination	2983
W. ampla	39_21	5	D_Open_pollination	406
W. ampla	37_21	6	D_Open_pollination	948
W. ampla	25_21	7	D_Open_pollination	2059
W. ampla	37_21	8	D_Open_pollination	1619
W. ampla	15B_21	9	D_Open_pollination	2306
W. ampla	26_21	10	D_Open_pollination	551
W. ampla	27_21	11	D_Open_pollination	2554
W. ampla	27_21	12	D_Open_pollination	2572
W. ampla	28_21	13	D_Open_pollination	1948
W. ampla	30_21	14	D_Open_pollination	2794
W. ampla	25_21	15	D_Open_pollination	2413
W. ampla	42C_21	16	D_Open_pollination	1368
W. ampla	42C_21	17	D_Open_pollination	1747
W. ampla	40_21	18	D_Open_pollination	1937
W. ampla	42A_21	19	D_Open_pollination	1039
W. ampla	42A_21	20	D_Open_pollination	1696
W. ampla	32_21	21	D_Open_pollination	1687
W. ampla	32_21	22	D_Open_pollination	2079
W. ampla	40_21	23	D_Open_pollination	1511
W. ampla	40_21	24	D_Open_pollination	1998
W. ampla	10_21	25	D_Open_pollination	908
W. ampla	10_21	26	D_Open_pollination	2070
W. ampla	21_21	27	D_Open_pollination	2570
W. ampla	21_21	28	D_Open_pollination	727
W. ampla	21_21	29	D_Open_pollination	1591
W. ampla	42B_21	30	D_Open_pollination	2018
W. ampla	42B_21	31	D_Open_pollination	1670
W. ampla	25_21	32	D_Open_pollination	2186
W. pedicellata	1_22	1	D_Open_pollination	288
W. pedicellata	1_22	2	D_Open_pollination	70
W. pedicellata	1_22	3	D_Open_pollination	131
W. pedicellata	2_22	4	D_Open_pollination	631
W. pedicellata	2_22	5	D_Open_pollination	263
W. pedicellata	2_22	6	D_Open_pollination	266
W. pedicellata	3_22	7	D_Open_pollination	238
W. pedicellata	4_22	8	D_Open_pollination	352
W. pedicellata	4_22	9	D_Open_pollination	191
W. pedicellata	4_22	10	D_Open_pollination	409
W. pedicellata	4_22	11	D_Open_pollination	336
W. pedicellata	5_22	12	D_Open_pollination	345
W. pedicellata	5_22	13	D_Open_pollination	347
W. pedicellata	5_22	14	D_Open_pollination	367
W. pedicellata	6_22	15	D_Open_pollination	461
W. pedicellata	6_22	16	D_Open_pollination	174
W. pedicellata	6_22	17	D_Open_pollination	326
W. pedicellata	7_22	18	D_Open_pollination	210
W. pedicellata	7_22	19	D_Open_pollination	128
W. pedicellata	7_22	20	D_Open_pollination	244
W. pedicellata	7_22	21	D_Open_pollination	222
W. pedicellata	8_22	22	D_Open_pollination	113
W. pedicellata	9_22	23	D_Open_pollination	278
W. pedicellata	9_22	24	D_Open_pollination	264
W. pedicellata	9_22	25	D_Open_pollination	286
W. pedicellata	9_22	26	D_Open_pollination	172
W. pedicellata	10_22	27	D_Open_pollination	283
W. pedicellata	10_22	28	D_Open_pollination	305
W. pedicellata	10_22	29	D_Open_pollination	215
W. pedicellata	10_22	30	D_Open_pollination	473
W. pedicellata	8_22	31	D_Open_pollination	47
W. pedicellata	11_22	32	D_Open_pollination	275
W. pedicellata	11_22	33	D_Open_pollination	301
W. pedicellata	11_22	34	D_Open_pollination	147
W. pedicellata	11_22	35	D_Open_pollination	302
W. pedicellata	12_22	36	D_Open_pollination	185
W. pedicellata	12_22	37	D_Open_pollination	221
W. pedicellata	12_22	38	D_Open_pollination	209
W. pedicellata	12_22	39	D_Open_pollination	225
W. pedicellata	13_22	40	D_Open_pollination	313
W. pedicellata	13_22	41	D_Open_pollination	343
W. pedicellata	13_22	42	D_Open_pollination	350
W. pedicellata	13_22	43	D_Open_pollination	377
W. pedicellata	14_22	44	D_Open_pollination	134
W. pedicellata	15_22	45	D_Open_pollination	708
W. pedicellata	15_22	46	D_Open_pollination	191
W. pedicellata	15_22	47	D_Open_pollination	191
W. pedicellata	15_22	48	D_Open_pollination	292
W. pedicellata	16_22	49	D_Open_pollination	309
W. pedicellata	16_22	50	D_Open_pollination	266
W. pedicellata	16_22	51	D_Open_pollination	300
W. pedicellata	16_22	52	D_Open_pollination	146
W. pedicellata	02_21	1	E_Emasculation_(open_pollination)	377
W. pedicellata	02_21	2	E_Emasculation_(open_pollination)	155
W. pedicellata	16_21	1	E_Emasculation_(open_pollination)	326
W. pedicellata	17_20	1	E_Emasculation_(open_pollination)	144
W. pedicellata	17_20	2	E_Emasculation_(open_pollination)	324
W. pedicellata	17_20	3	E_Emasculation_(open_pollination)	277
W. pedicellata	15_21	1	E_Emasculation_(open_pollination)	66
W. pedicellata	12_21	1	E_Emasculation_(open_pollination)	417
W. pedicellata	08_21	1	E_Emasculation_(open_pollination)	326
W. pedicellata	13_21	1	E_Emasculation_(open_pollination)	370
W. pedicellata	10_21	1	E_Emasculation_(open_pollination)	142
W. pedicellata	27_21	1	E_Emasculation_(open_pollination)	173
W. pedicellata	27_21	2	E_Emasculation_(open_pollination)	188
W. pedicellata	27_21	3	E_Emasculation_(open_pollination)	164
W. pedicellata	33_21	1	E_Emasculation_(open_pollination)	73
W. pedicellata	25_21	1	E_Emasculation_(open_pollination)	75
W. pedicellata	18_21	1	E_Emasculation_(open_pollination)	432
W. pedicellata	06_21	1	E_Emasculation_(open_pollination)	410
W. pedicellata	06_21	2	E_Emasculation_(open_pollination)	424
W. pedicellata	13_21	1	E_Emasculation_(open_pollination)	215
W. nephrolepis	06_21	1	E_Emasculation_(open_pollination)	355
W. nephrolepis	12_21	2	E_Emasculation_(open_pollination)	247
W. nephrolepis	11_21	3	E_Emasculation_(open_pollination)	428
W. nephrolepis	05_21	4	E_Emasculation_(open_pollination)	605
W. nephrolepis	20_21	5	E_Emasculation_(open_pollination)	349
W. nephrolepis	32_21	6	E_Emasculation_(open_pollination)	297
W. nephrolepis	35_21	7	E_Emasculation_(open_pollination)	515
W. nephrolepis	31_21	8	E_Emasculation_(open_pollination)	300
W. nephrolepis	16_21	9	E_Emasculation_(open_pollination)	431
W. nephrolepis	02_21	10	E_Emasculation_(open_pollination)	256
W. nephrolepis	26_21	11	E_Emasculation_(open_pollination)	327
W. nephrolepis	09_21	12	E_Emasculation_(open_pollination)	675
W. nephrolepis	09_21	13	E_Emasculation_(open_pollination)	577
W. nephrolepis	08_21	14	E_Emasculation_(open_pollination)	602
W. nephrolepis	08_21	15	E_Emasculation_(open_pollination)	597
W. nephrolepis	39_21	16	E_Emasculation_(open_pollination)	113
W. nephrolepis	04_21	17	E_Emasculation_(open_pollination)	251
W. nephrolepis	18_21	18	E_Emasculation_(open_pollination)	629
W. nephrolepis	18_21	19	E_Emasculation_(open_pollination)	374
W. nephrolepis	07_21	20	E_Emasculation_(open_pollination)	496
W. nephrolepis	07_21	21	E_Emasculation_(open_pollination)	353
W. nephrolepis	17_21	22	E_Emasculation_(open_pollination)	303
W. subsecunda	39/21	3	E_Emasculation_(open_pollination)	342
W. subsecunda	01B_21	1	E_Emasculation_(open_pollination)	452
W. subsecunda	32A_20	5	E_Emasculation_(open_pollination)	443
W. subsecunda	46_21	3	E_Emasculation_(open_pollination)	213
W. subsecunda	16_21	3	E_Emasculation_(open_pollination)	76
W. subsecunda	16_21	8	E_Emasculation_(open_pollination)	76
W. subsecunda	33_21	3	E_Emasculation_(open_pollination)	522
W. subsecunda	16_21	2	E_Emasculation_(open_pollination)	18
W. subsecunda	23A_21	2	E_Emasculation_(open_pollination)	307
W. subsecunda	29_20	7	E_Emasculation_(open_pollination)	357
W. subsecunda	47_21	3	E_Emasculation_(open_pollination)	657
W. subsecunda	23A_21	3	E_Emasculation_(open_pollination)	136
W. subsecunda	16_21	7	E_Emasculation_(open_pollination)	51
W. subsecunda	50_21	3	E_Emasculation_(open_pollination)	412
W. subsecunda	33_21	5	E_Emasculation_(open_pollination)	296
W. ampla	25_21	9	E_Emasculation_(open_pollination)	2313
W. ampla	27_21	6	E_Emasculation_(open_pollination)	2814
W. ampla	36_21	4	E_Emasculation_(open_pollination)	1970
W. ampla	26_21	5	E_Emasculation_(open_pollination)	453
W. ampla	25_21	14	E_Emasculation_(open_pollination)	2043
W. ampla	36_21	14	E_Emasculation_(open_pollination)	646
W. ampla	30_21	4	E_Emasculation_(open_pollination)	555
W. ampla	28_21	3	E_Emasculation_(open_pollination)	1924
W. ampla	36_21	11	E_Emasculation_(open_pollination)	672
W. ampla	44_21	2	E_Emasculation_(open_pollination)	3091
W. ampla	37_21	6	E_Emasculation_(open_pollination)	2067
W. ampla	15B_21	5	E_Emasculation_(open_pollination)	2209
W. ampla	30_21	7	E_Emasculation_(open_pollination)	1825
W. ampla	15B_21	10	E_Emasculation_(open_pollination)	1937
W. ampla	21_21	7	E_Emasculation_(open_pollination)	2865
W. ampla	42C_21	3	E_Emasculation_(open_pollination)	669
W. ampla	42C_21	1	E_Emasculation_(open_pollination)	722
W. ampla	42B_21	2	E_Emasculation_(open_pollination)	1598
W. ampla	32_21	8	E_Emasculation_(open_pollination)	936
W. ampla	40_21	10	E_Emasculation_(open_pollination)	2366
W. ampla	40_21	1	E_Emasculation_(open_pollination)	1172
W. ampla	10_21	12	E_Emasculation_(open_pollination)	2042
W. ampla	21_21	10	E_Emasculation_(open_pollination)	2352
W. ampla	40_21	9	E_Emasculation_(open_pollination)	1340
W. ampla	40A_20	6	E_Emasculation_(open_pollination)	2721
W. ampla	32_21	6	E_Emasculation_(open_pollination)	1564
W. ampla	42A_21	16	E_Emasculation_(open_pollination)	131
W. ampla	42A_21	17	E_Emasculation_(open_pollination)	96
W. ampla	32_21	5	E_Emasculation_(open_pollination)	942
W. ampla	21_21	13	E_Emasculation_(open_pollination)	2092
W. ampla	40_21	4	E_Emasculation_(open_pollination)	944
W. ampla	10_21	14	E_Emasculation_(open_pollination)	1641

## Sheet: Emasculation experiment
Species	Plant	Flower	DateRecorded	Treatment	Year	Fruit
W. ampla	7B	13	16/03/2020	control	2020	0		0 = failure
W. ampla	35	5	02/03/20	control	2020	0		1 = success
W. ampla	16	3	20/01/2020	control	2020	1
W. ampla	16	4	22/01/2020	control	2020	1
W. ampla	16	5	24/01/2020	control	2020	1
W. ampla	16	7	27/01/2020	control	2020	1
W. ampla	16	-	-	control	2020	1
W. ampla	17	5	20/01/2020	control	2020	0
W. ampla	17	6	22/01/2020	control	2020	1
W. ampla	17	7	24/01/2020	control	2020	1
W. ampla	17	-	-	control	2020	0
W. ampla	18	3	20/01/2020	control	2020	0
W. ampla	18	4	22/01/2020	control	2020	0
W. ampla	18	7	27/01/2020	control	2020	1
W. ampla	18	-	-	control	2020	1
W. ampla	20	5	24/01/2020	control	2020	0
W. ampla	20	-	-	control	2020	1
W. ampla	21	2	24/01/2020	control	2020	0
W. ampla	21	-	-	control	2020	1
W. ampla	22	12	24/01/2020	control	2020	0
W. ampla	22	13	27/01/2020	control	2020	0
W. ampla	22	-	-	control	2020	1
W. ampla	23	16	24/01/2020	control	2020	0
W. ampla	23	-	-	control	2020	0
W. ampla	24	3	27/01/2020	control	2020	1
W. ampla	24	14	19/02/2020	control	2020	1
W. ampla	24	16	25/02/2020	control	2020	1
W. ampla	24	-	-	control	2020	1
W. ampla	26	2	19/02/2020	control	2020	1
W. ampla	26	3	21/02/2020	control	2020	1
W. ampla	26	6	25/02/2020	control	2020	1
W. ampla	26	7	27/02/2020	control	2020	0
W. ampla	26	8	28/02/2020	control	2020	1
W. ampla	26	10	03/03/20	control	2020	1
W. ampla	27A	12	19/02/2020	control	2020	0
W. ampla	27A	14	25/02/2020	control	2020	1
W. ampla	27A	15	28/02/2020	control	2020	1
W. ampla	27A	-	-	control	2020	0
W. ampla	29	8	20/02/2020	control	2020	1
W. ampla	29	10	24/02/2020	control	2020	1
W. ampla	29	11	27/02/2020	control	2020	0
W. ampla	29	13	04/03/20	control	2020	0
W. ampla	29	-	-	control	2020	0
W. ampla	32	10	21/02/2020	control	2020	0
W. ampla	32	12	25/02/2020	control	2020	0
W. ampla	32	13	27/02/2020	control	2020	0
W. ampla	32	15	03/03/20	control	2020	1
W. ampla	32	-	-	control	2020	0
W. ampla	33	6	21/02/2020	control	2020	1
W. ampla	33	8	25/02/2020	control	2020	1
W. ampla	33	9	28/02/2020	control	2020	0
W. ampla	33	10	02/03/20	control	2020	0
W. ampla	33	-	-	control	2020	0
W. ampla	33	-	-	control	2020	0
W. ampla	34	12	21/02/2020	control	2020	1
W. ampla	34	-	-	control	2020	1
W. ampla	35	1	24/02/2020	control	2020	1
W. ampla	35	2	25/02/2020	control	2020	1
W. ampla	35	3	27/02/2020	control	2020	1
W. ampla	35	4	28/02/2020	control	2020	0
W. ampla	35	6	03/03/20	control	2020	0
W. ampla	35	11	13/03/2020	control	2020	0
W. ampla	36	1	28/02/2020	control	2020	0
W. ampla	36	4	03/03/20	control	2020	0
W. ampla	36	7	09/03/20	control	2020	0
W. ampla	37	1	02/03/20	control	2020	0
W. ampla	37	2	04/03/20	control	2020	0
W. ampla	37	7	13/03/2020	control	2020	0
W. ampla	37	9	17/03/2020	control	2020	0
W. ampla	38	2	03/03/20	control	2020	0
W. ampla	38	5	09/03/20	control	2020	0
W. ampla	38	7	13/03/2020	control	2020	0
W. ampla	38	9	17/03/2020	control	2020	1
W. ampla	38	10	19/03/2020	control	2020	1
W. ampla	38	11	24/03/2020	control	2020	0
W. ampla	38	13	27/03/2020	control	2020	0
W. ampla	39	1	03/03/20	control	2020	1
W. ampla	39	2	04/03/20	control	2020	1
W. ampla	39	6	09/03/20	control	2020	1
W. ampla	39	8	13/03/2020	control	2020	1
W. ampla	39	9	16/03/2020	control	2020	1
W. ampla	39	13	25/03/2020	control	2020	1
W. ampla	40	3	09/03/20	control	2020	1
W. ampla	40	5	12/03/20	control	2020	1
W. ampla	40	7	16/03/2020	control	2020	1
W. ampla	40	12	25/03/2020	control	2020	1
W. ampla	40	13	27/03/2020	control	2020	1
W. ampla	41	2	19/03/2020	control	2020	1
W. ampla	41	5	24/03/2020	control	2020	0
W. ampla	41	6	25/03/2020	control	2020	1
W. ampla	41	9	31/03/2020	control	2020	0
W. ampla	27B	1	31/03/2020	control	2020	0
W. ampla	27B	2	01/04/20	control	2020	1
W. ampla	27B	-	-	control	2020	1
W. ampla	27B	-	-	control	2020	1
W. ampla	7B	3	24/02/2020	control	2020	0
W. ampla	7B	4	27/02/2020	control	2020	0
W. ampla	7B	5	27/02/2020	control	2020	0
W. ampla	7B	7	02/03/20	control	2020	0
W. ampla	7B	13	16/03/2020	emasculated	2020	0
W. ampla	35	5	02/03/20	emasculated	2020	1
W. ampla	16	3	20/01/2020	emasculated	2020	0
W. ampla	16	4	22/01/2020	emasculated	2020	1
W. ampla	16	5	24/01/2020	emasculated	2020	1
W. ampla	16	7	27/01/2020	emasculated	2020	1
W. ampla	17	5	20/01/2020	emasculated	2020	0
W. ampla	17	6	22/01/2020	emasculated	2020	0
W. ampla	17	7	24/01/2020	emasculated	2020	0
W. ampla	18	3	20/01/2020	emasculated	2020	0
W. ampla	18	4	22/01/2020	emasculated	2020	1
W. ampla	18	7	27/01/2020	emasculated	2020	1
W. ampla	20	5	24/01/2020	emasculated	2020	1
W. ampla	21	2	24/01/2020	emasculated	2020	0
W. ampla	22	12	24/01/2020	emasculated	2020	1
W. ampla	22	13	27/01/2020	emasculated	2020	0
W. ampla	23	16	24/01/2020	emasculated	2020	0
W. ampla	24	3	27/01/2020	emasculated	2020	1
W. ampla	24	14	19/02/2020	emasculated	2020	1
W. ampla	24	16	25/02/2020	emasculated	2020	0
W. ampla	26	2	19/02/2020	emasculated	2020	0
W. ampla	26	3	21/02/2020	emasculated	2020	0
W. ampla	26	6	25/02/2020	emasculated	2020	0
W. ampla	26	7	27/02/2020	emasculated	2020	1
W. ampla	26	8	28/02/2020	emasculated	2020	0
W. ampla	26	10	03/03/20	emasculated	2020	0
W. ampla	27A	12	19/02/2020	emasculated	2020	0
W. ampla	27A	14	25/02/2020	emasculated	2020	0
W. ampla	27A	15	28/02/2020	emasculated	2020	0
W. ampla	29	8	20/02/2020	emasculated	2020	0
W. ampla	29	10	24/02/2020	emasculated	2020	0
W. ampla	29	11	27/02/2020	emasculated	2020	0
W. ampla	29	13	04/03/20	emasculated	2020	0
W. ampla	32	10	21/02/2020	emasculated	2020	0
W. ampla	32	12	25/02/2020	emasculated	2020	0
W. ampla	32	13	27/02/2020	emasculated	2020	0
W. ampla	32	15	03/03/20	emasculated	2020	0
W. ampla	33	6	21/02/2020	emasculated	2020	0
W. ampla	33	8	25/02/2020	emasculated	2020	1
W. ampla	33	9	28/02/2020	emasculated	2020	1
W. ampla	33	10	02/03/20	emasculated	2020	1
W. ampla	34	12	21/02/2020	emasculated	2020	0
W. ampla	35	1	24/02/2020	emasculated	2020	0
W. ampla	35	2	25/02/2020	emasculated	2020	0
W. ampla	35	3	27/02/2020	emasculated	2020	0
W. ampla	35	4	28/02/2020	emasculated	2020	0
W. ampla	35	6	03/03/20	emasculated	2020	0
W. ampla	35	11	13/03/2020	emasculated	2020	0
W. ampla	36	1	28/02/2020	emasculated	2020	0
W. ampla	36	4	03/03/20	emasculated	2020	0
W. ampla	36	7	09/03/20	emasculated	2020	0
W. ampla	37	1	02/03/20	emasculated	2020	0
W. ampla	37	2	04/03/20	emasculated	2020	0
W. ampla	37	7	13/03/2020	emasculated	2020	0
W. ampla	37	9	17/03/2020	emasculated	2020	0
W. ampla	38	2	03/03/20	emasculated	2020	0
W. ampla	38	5	09/03/20	emasculated	2020	0
W. ampla	38	7	13/03/2020	emasculated	2020	0
W. ampla	38	9	17/03/2020	emasculated	2020	0
W. ampla	38	10	19/03/2020	emasculated	2020	0
W. ampla	38	11	24/03/2020	emasculated	2020	0
W. ampla	38	13	27/03/2020	emasculated	2020	0
W. ampla	38	14	31/03/2020	emasculated	2020	0
W. ampla	39	1	03/03/20	emasculated	2020	0
W. ampla	39	2	04/03/20	emasculated	2020	1
W. ampla	39	6	09/03/20	emasculated	2020	1
W. ampla	39	8	13/03/2020	emasculated	2020	1
W. ampla	39	9	16/03/2020	emasculated	2020	1
W. ampla	39	13	25/03/2020	emasculated	2020	0
W. ampla	40	3	09/03/20	emasculated	2020	0
W. ampla	40	5	12/03/20	emasculated	2020	1
W. ampla	40	7	16/03/2020	emasculated	2020	1
W. ampla	40	12	25/03/2020	emasculated	2020	0
W. ampla	40	13	27/03/2020	emasculated	2020	0
W. ampla	41	2	19/03/2020	emasculated	2020	0
W. ampla	41	5	24/03/2020	emasculated	2020	0
W. ampla	41	6	25/03/2020	emasculated	2020	0
W. ampla	41	9	31/03/2020	emasculated	2020	0
W. ampla	27B	1	31/03/2020	emasculated	2020	0
W. ampla	27B	2	01/04/20	emasculated	2020	0
W. ampla	7B	3	24/02/2020	emasculated	2020	0
W. ampla	7B	4	27/02/2020	emasculated	2020	0
W. ampla	7B	5	27/02/2020	emasculated	2020	0
W. ampla	7B	7	02/03/20	emasculated	2020	0
W. ampla	07_21	5	10/02/21	control	2021	1
W. ampla	07_21	8	17/02/2021	control	2021	0
W. ampla	07_21	9	19/02/2021	control	2021	1
W. ampla	07_21	10	22/02/2021	control	2021	0
W. ampla	08_21	1	08/02/21	control	2021	1
W. ampla	08_21	2	10/02/21	control	2021	1
W. ampla	08_21	9	22/02/2021	control	2021	1
W. ampla	35_21	2	05/04/21	control	2021	0
W. ampla	35_21	6	12/04/21	control	2021	0
W. ampla	35_21	14 (17)	28/04/2021	control	2021	0
W. ampla	39_21	3	07/04/21	control	2021	1
W. ampla	39_21	6	12/04/21	control	2021	1
W. ampla	39_21	7	15/04/2021	control	2021	0
W. ampla	18_21	2	15/02/2021	control	2021	0
W. ampla	18_21	5	22/02/2021	control	2021	0
W. ampla	18_21	6	24/02/2021	control	2021	0
W. ampla	18_21	9	03/03/21	control	2021	0
W. ampla	18_21	11	08/03/21	control	2021	1
W. ampla	18_21	12	10/03/21	control	2021	0
W. ampla	23_21	4	22/02/2021	control	2021	0
W. ampla	23_21	7	26/02/2021	control	2021	0
W. ampla	23_21	11	08/03/21	control	2021	0
W. ampla	25_21	6	03/03/21	control	2021	0
W. ampla	25_21	8	08/03/21	control	2021	1
W. ampla	25_21	9	10/03/21	control	2021	1
W. ampla	25_21	13	22/03/2021	control	2021	1
W. ampla	25_21	14	24/03/2021	control	2021	1
W. ampla	14_21	1	10/02/21	control	2021	0
W. ampla	14_21	4	15/02/2021	control	2021	1
W. ampla	14_21	5	17/02/2021	control	2021	0
W. ampla	14_21	9	26/02/2021	control	2021	0
W. ampla	14_21	12	08/03/21	control	2021	0
W. ampla	14_21	13	12/03/21	control	2021	0
W. ampla	15A_21	4	10/02/21	control	2021	1
W. ampla	15A_21	7	17/02/2021	control	2021	1
W. ampla	15A_21	8	19/02/2021	control	2021	0
W. ampla	15B_21	5	07/04/21	control	2021	1
W. ampla	15B_21	8	15/04/2021	control	2021	1
W. ampla	15B_21	10	19/04/2021	control	2021	1
W. ampla	19_21	7	19/02/2021	control	2021	0
W. ampla	19_21	8	22/02/2021	control	2021	1
W. ampla	17_21	1	15/02/2021	control	2021	0
W. ampla	17_21	2	17/02/2021	control	2021	0
W. ampla	17_21	7	01/03/21	control	2021	1
W. ampla	17_21	10	12/03/21	control	2021	1
W. ampla	32_21	5	05/04/21	control	2021	1
W. ampla	32_21	6	07/04/21	control	2021	1
W. ampla	32_21	8	12/04/21	control	2021	1
W. ampla	32_21	9	13/04/2021	control	2021	1
W. ampla	32_21	10	15/04/2021	control	2021	1
W. ampla	41_21	9	12/04/21	control	2021	1
W. ampla	42A_21	9	13/04/2021	control	2021	1
W. ampla	42A_21	11	15/04/2021	control	2021	1
W. ampla	42A_21	14	23/04/2021	control	2021	0
W. ampla	42A_21	16	26/04/2021	control	2021	0
W. ampla	42A_21	17	28/04/2021	control	2021	0
W. ampla	42B_21	1	26/04/2021	control	2021	1
W. ampla	42B_21	2	28/04/2021	control	2021	1
W. ampla	42B_21	3	30/04/2021	control	2021	1
W. ampla	42C_21	1	28/04/2021	control	2021	1
W. ampla	42C_21	3	30/04/2021	control	2021	1
W. ampla	18_20	6	29/03/2021	control	2021	1
W. ampla	33_21	4	07/04/21	control	2021	0
W. ampla	33_21	7	15/04/2021	control	2021	0
W. ampla	33_21	9	19/04/2021	control	2021	0
W. ampla	33_21	10	21/04/2021	control	2021	1
W. ampla	38_21	5	07/04/21	control	2021	0
W. ampla	40A_20	1	24/03/2021	control	2021	1
W. ampla	40A_20	6	05/04/21	control	2021	0
W. ampla	40A_20	10	07/04/21	control	2021	1
W. ampla	40A_20	12	13/04/2021	control	2021	1
W. ampla	40A_20	13	13/04/2021	control	2021	1
W. ampla	40B_20	5	29/03/2021	control	2021	1
W. ampla	40B_20	9	05/04/21	control	2021	1
W. ampla	40B_20	13	12/04/21	control	2021	1
W. ampla	40B_20	14	15/04/2021	control	2021	1
W. ampla	40B_20	15	19/04/2021	control	2021	1
W. ampla	40B_20	16	21/04/2021	control	2021	1
W. ampla	40C_20	9	07/04/21	control	2021	0
W. ampla	40C_20	11	13/04/2021	control	2021	0
W. ampla	11_21	2	08/02/21	control	2021	1
W. ampla	11_21	10	26/02/2021	control	2021	1
W. ampla	11_21	12	03/03/21	control	2021	1
W. ampla	11_21	17	22/03/2021	control	2021	1
W. ampla	10_21	8	08/02/21	control	2021	1
W. ampla	10_21	12	17/02/2021	control	2021	0
W. ampla	10_21	14	22/02/2021	control	2021	1
W. ampla	10_21	15	26/02/2021	control	2021	0
W. ampla	21_21	7	22/02/2021	control	2021	1
W. ampla	21_21	10	03/03/21	control	2021	1
W. ampla	21_21	13	10/03/21	control	2021	1
W. ampla	22_21	8	22/02/2021	control	2021	1
W. ampla	22_21	9	26/02/2021	control	2021	0
W. ampla	22_21	10	01/03/21	control	2021	0
W. ampla	27_21	6	22/03/2021	control	2021	1
W. ampla	27_21	9	29/03/2021	control	2021	1
W. ampla	27_21	12	05/04/21	control	2021	1
W. ampla	27_21	15	15/04/2021	control	2021	0
W. ampla	30_21	1	24/03/2021	control	2021	1
W. ampla	30_21	4	29/03/2021	control	2021	1
W. ampla	30_21	7	05/04/21	control	2021	1
W. ampla	30_21	12	15/04/2021	control	2021	0
W. ampla	30_21	14	19/04/2021	control	2021	1
W. ampla	30_21	15	23/04/2021	control	2021	0
W. ampla	30_21	16	26/04/2021	control	2021	1
W. ampla	44_21	2	30/04/2021	control	2021	1
W. ampla	40_21	3	12/04/21	control	2021	1
W. ampla	40_21	4	13/04/2021	control	2021	0
W. ampla	40_21	5	15/04/2021	control	2021	1
W. ampla	40_21	7	19/04/2021	control	2021	0
W. ampla	40_21	9	23/04/2021	control	2021	1
W. ampla	40_21	10	26/04/2021	control	2021	1
W. ampla	40_21	12	30/04/2021	control	2021	0
W. ampla	34_21	3	05/04/21	control	2021	0
W. ampla	34_21	7	12/04/21	control	2021	0
W. ampla	34_21	8	15/04/2021	control	2021	0
W. ampla	20_21	5	19/02/2021	control	2021	0
W. ampla	30_21	2	29/03/2021	control	2021	0
W. ampla	30_21	6	05/04/21	control	2021	0
W. ampla	30_21	9	13/04/2021	control	2021	1
W. ampla	30_21	10	15/04/2021	control	2021	1
W. ampla	04_21	15	20/01/2021	control	2021	0
W. ampla	03A_21	6	18/01/2021	control	2021	0
W. ampla	03A_21	9	20/01/2021	control	2021	0
W. ampla	03A_21	15	10/02/21	control	2021	0
W. ampla	03B_21	4	22/03/2021	control	2021	0
W. ampla	03B_21	5	24/03/2021	control	2021	0
W. ampla	03B_21	9	29/03/2021	control	2021	0
W. ampla	03B_21	14	12/04/21	control	2021	0
W. ampla	03B_21	15	15/04/2021	control	2021	1
W. ampla	03B_21	17	21/04/2021	control	2021	0
W. ampla	31_21	5	05/04/21	control	2021	1
W. ampla	31_21	6	07/04/21	control	2021	1
W. ampla	31_21	9	15/04/2021	control	2021	1
W. ampla	27_21	11	12/03/21	control	2021	1
W. ampla	27_21	15	22/03/2021	control	2021	1
W. ampla	09_21	1	08/02/21	control	2021	0
W. ampla	09_21	6	17/02/2021	control	2021	0
W. ampla	09_21	7	19/02/2021	control	2021	0
W. ampla	09_21	10	26/02/2021	control	2021	0
W. ampla	09_21	14	12/03/21	control	2021	0
W. ampla	42_21	1	15/04/2021	control	2021	1
W. ampla	08_21	1	03/02/21	control	2021	0
W. ampla	08_21	4	08/02/21	control	2021	0
W. ampla	08_21	8	15/02/2021	control	2021	1
W. ampla	08_21	9	17/02/2021	control	2021	1
W. ampla	08_21	10	19/02/2021	control	2021	1
W. ampla	42_21	3	19/04/2021	control	2021	0
W. ampla	42_21	4	21/04/2021	control	2021	1
W. ampla	42_21	6	26/04/2021	control	2021	1
W. ampla	42_21	7	28/04/2021	control	2021	1
W. ampla	29_21	1	24/03/2021	control	2021	1
W. ampla	29_21	2	26/03/2021	control	2021	1
W. ampla	29_21	11	13/04/2021	control	2021	0
W. ampla	29_21	15	23/04/2021	control	2021	1
W. ampla	37_21	6	05/04/21	control	2021	1
W. ampla	37_21	7	07/04/21	control	2021	1
W. ampla	37_21	10	13/04/2021	control	2021	1
W. ampla	37_21	13	19/04/2021	control	2021	1
W. ampla	12_20	2	08/02/21	control	2021	0
W. ampla	12_20	3	10/02/21	control	2021	1
W. ampla	12_20	9	22/02/2021	control	2021	1
W. ampla	12_21	5	08/02/21	control	2021	0
W. ampla	12_21	6	10/02/21	control	2021	1
W. ampla	12_21	8	15/02/2021	control	2021	0
W. ampla	12_21	9	17/02/2021	control	2021	0
W. ampla	13_21	2	08/02/21	control	2021	0
W. ampla	13_21	3	10/02/21	control	2021	1
W. ampla	13_21	6	17/02/2021	control	2021	1
W. ampla	13_21	7	19/02/2021	control	2021	0
W. ampla	20_21	9	01/03/21	control	2021	0
W. ampla	02.1_21	13	18/01/2021	control	2021	1
W. ampla	02.2_21	14	18/01/2021	control	2021	1
W. ampla	02.3_21	13	20/01/2021	control	2021	1
W. ampla	02.3_21	16	01/02/21	control	2021	0
W. ampla	02.4_21	17	27/01/2021	control	2021	0
W. ampla	24_21	6	22/02/2021	control	2021	0
W. ampla	24_21	7	24/02/2021	control	2021	0
W. ampla	24_21	10	03/03/21	control	2021	0
W. ampla	24_21	14	15/03/2021	control	2021	0
W. ampla	24_21	16	22/03/2021	control	2021	1
W. ampla	26_21	5	10/03/21	control	2021	0
W. ampla	26_21	6	10/03/21	control	2021	0
W. ampla	28_21	3	24/03/2021	control	2021	0
W. ampla	28_21	5	26/03/2021	control	2021	1
W. ampla	28_21	6	29/03/2021	control	2021	1
W. ampla	36_21	3	05/04/21	control	2021	0
W. ampla	36_21	4	07/04/21	control	2021	1
W. ampla	36_21	9	15/04/2021	control	2021	1
W. ampla	36_21	11	19/04/2021	control	2021	0
W. ampla	36_21	13	23/04/2021	control	2021	1
W. ampla	36_21	14	26/04/2021	control	2021	1
W. ampla	36_21	15	28/04/2021	control	2021	1
W. ampla	16_21	1	15/02/2021	control	2021	0
W. ampla	16_21	2	17/02/2021	control	2021	0
W. ampla	16_21	11	08/03/21	control	2021	0
W. ampla	16_21	12	10/03/21	control	2021	1
W. ampla	05_21	4	27/01/2021	control	2021	1
W. ampla	05_21	7	03/02/21	control	2021	1
W. ampla	05_21	9	08/02/21	control	2021	1
W. ampla	05_21	10	10/02/21	control	2021	0
W. ampla	06_21	17	01/02/21	control	2021	0
W. ampla	07_21	5	10/02/21	emasculated	2021	0
W. ampla	07_21	8	17/02/2021	emasculated	2021	0
W. ampla	07_21	9	19/02/2021	emasculated	2021	0
W. ampla	07_21	10	22/02/2021	emasculated	2021	0
W. ampla	08_21	1	08/02/21	emasculated	2021	0
W. ampla	08_21	2	10/02/21	emasculated	2021	0
W. ampla	08_21	9	22/02/2021	emasculated	2021	0
W. ampla	35_21	2	05/04/21	emasculated	2021	0
W. ampla	35_21	6	12/04/21	emasculated	2021	0
W. ampla	35_21	14 (17)	28/04/2021	emasculated	2021	0
W. ampla	39_21	3	07/04/21	emasculated	2021	1
W. ampla	39_21	6	12/04/21	emasculated	2021	0
W. ampla	39_21	7	15/04/2021	emasculated	2021	0
W. ampla	18_21	2	15/02/2021	emasculated	2021	0
W. ampla	18_21	5	22/02/2021	emasculated	2021	0
W. ampla	18_21	6	24/02/2021	emasculated	2021	0
W. ampla	18_21	9	03/03/21	emasculated	2021	0
W. ampla	18_21	11	08/03/21	emasculated	2021	0
W. ampla	18_21	12	10/03/21	emasculated	2021	0
W. ampla	23_21	4	22/02/2021	emasculated	2021	0
W. ampla	23_21	7	26/02/2021	emasculated	2021	0
W. ampla	23_21	11	08/03/21	emasculated	2021	0
W. ampla	25_21	6	03/03/21	emasculated	2021	0
W. ampla	25_21	8	08/03/21	emasculated	2021	1
W. ampla	25_21	9	10/03/21	emasculated	2021	1
W. ampla	25_21	13	22/03/2021	emasculated	2021	1
W. ampla	25_21	14	24/03/2021	emasculated	2021	1
W. ampla	14_21	1	10/02/21	emasculated	2021	0
W. ampla	14_21	4	15/02/2021	emasculated	2021	0
W. ampla	14_21	5	17/02/2021	emasculated	2021	0
W. ampla	14_21	9	26/02/2021	emasculated	2021	0
W. ampla	14_21	12	08/03/21	emasculated	2021	0
W. ampla	14_21	13	12/03/21	emasculated	2021	0
W. ampla	15A_21	4	10/02/21	emasculated	2021	0
W. ampla	15A_21	7	17/02/2021	emasculated	2021	0
W. ampla	15A_21	8	19/02/2021	emasculated	2021	0
W. ampla	15B_21	5	07/04/21	emasculated	2021	1
W. ampla	15B_21	8	15/04/2021	emasculated	2021	0
W. ampla	15B_21	10	19/04/2021	emasculated	2021	1
W. ampla	19_21	7	19/02/2021	emasculated	2021	0
W. ampla	19_21	8	22/02/2021	emasculated	2021	0
W. ampla	17_21	1	15/02/2021	emasculated	2021	0
W. ampla	17_21	2	17/02/2021	emasculated	2021	0
W. ampla	17_21	7	01/03/21	emasculated	2021	0
W. ampla	17_21	10	12/03/21	emasculated	2021	0
W. ampla	32_21	5	05/04/21	emasculated	2021	1
W. ampla	32_21	6	07/04/21	emasculated	2021	1
W. ampla	32_21	8	12/04/21	emasculated	2021	1
W. ampla	32_21	9	13/04/2021	emasculated	2021	0
W. ampla	32_21	10	15/04/2021	emasculated	2021	0
W. ampla	41_21	9	12/04/21	emasculated	2021	0
W. ampla	42A_21	9	13/04/2021	emasculated	2021	0
W. ampla	42A_21	11	15/04/2021	emasculated	2021	0
W. ampla	42A_21	14	23/04/2021	emasculated	2021	0
W. ampla	42A_21	16	26/04/2021	emasculated	2021	1
W. ampla	42A_21	17	28/04/2021	emasculated	2021	1
W. ampla	42B_21	1	26/04/2021	emasculated	2021	0
W. ampla	42B_21	2	28/04/2021	emasculated	2021	1
W. ampla	42B_21	3	30/04/2021	emasculated	2021	1
W. ampla	42C_21	1	28/04/2021	emasculated	2021	1
W. ampla	42C_21	3	30/04/2021	emasculated	2021	1
W. ampla	18_20	6	29/03/2021	emasculated	2021	0
W. ampla	33_21	4	07/04/21	emasculated	2021	0
W. ampla	33_21	7	15/04/2021	emasculated	2021	0
W. ampla	33_21	9	19/04/2021	emasculated	2021	0
W. ampla	33_21	10	21/04/2021	emasculated	2021	0
W. ampla	38_21	5	07/04/21	emasculated	2021	0
W. ampla	40A_20	1	24/03/2021	emasculated	2021	0
W. ampla	40A_20	6	05/04/21	emasculated	2021	1
W. ampla	40A_20	10	07/04/21	emasculated	2021	0
W. ampla	40A_20	12	13/04/2021	emasculated	2021	0
W. ampla	40A_20	13	13/04/2021	emasculated	2021	0
W. ampla	40B_20	5	29/03/2021	emasculated	2021	1
W. ampla	40B_20	9	05/04/21	emasculated	2021	1
W. ampla	40B_20	13	12/04/21	emasculated	2021	1
W. ampla	40B_20	14	15/04/2021	emasculated	2021	0
W. ampla	40B_20	15	19/04/2021	emasculated	2021	1
W. ampla	40B_20	16	21/04/2021	emasculated	2021	1
W. ampla	40C_20	9	07/04/21	emasculated	2021	0
W. ampla	40C_20	11	13/04/2021	emasculated	2021	0
W. ampla	11_21	2	08/02/21	emasculated	2021	1
W. ampla	11_21	10	26/02/2021	emasculated	2021	0
W. ampla	11_21	12	03/03/21	emasculated	2021	0
W. ampla	11_21	17	22/03/2021	emasculated	2021	0
W. ampla	10_21	8	08/02/21	emasculated	2021	0
W. ampla	10_21	12	17/02/2021	emasculated	2021	1
W. ampla	10_21	14	22/02/2021	emasculated	2021	1
W. ampla	10_21	15	26/02/2021	emasculated	2021	0
W. ampla	21_21	7	22/02/2021	emasculated	2021	1
W. ampla	21_21	10	03/03/21	emasculated	2021	1
W. ampla	21_21	13	10/03/21	emasculated	2021	1
W. ampla	22_21	8	22/02/2021	emasculated	2021	0
W. ampla	22_21	9	26/02/2021	emasculated	2021	0
W. ampla	22_21	10	01/03/21	emasculated	2021	0
W. ampla	27_21	6	22/03/2021	emasculated	2021	1
W. ampla	27_21	9	29/03/2021	emasculated	2021	1
W. ampla	27_21	12	05/04/21	emasculated	2021	1
W. ampla	27_21	15	15/04/2021	emasculated	2021	0
W. ampla	30_21	1	24/03/2021	emasculated	2021	1
W. ampla	30_21	4	29/03/2021	emasculated	2021	1
W. ampla	30_21	7	05/04/21	emasculated	2021	1
W. ampla	30_21	12	15/04/2021	emasculated	2021	0
W. ampla	30_21	14	19/04/2021	emasculated	2021	0
W. ampla	30_21	15	23/04/2021	emasculated	2021	0
W. ampla	30_21	16	26/04/2021	emasculated	2021	0
W. ampla	44_21	2	30/04/2021	emasculated	2021	1
W. ampla	40_21	3	12/04/21	emasculated	2021	0
W. ampla	40_21	4	13/04/2021	emasculated	2021	1
W. ampla	40_21	5	15/04/2021	emasculated	2021	0
W. ampla	40_21	7	19/04/2021	emasculated	2021	1
W. ampla	40_21	9	23/04/2021	emasculated	2021	1
W. ampla	40_21	10	26/04/2021	emasculated	2021	1
W. ampla	40_21	12	30/04/2021	emasculated	2021	1
W. ampla	34_21	3	05/04/21	emasculated	2021	0
W. ampla	34_21	7	12/04/21	emasculated	2021	0
W. ampla	34_21	8	15/04/2021	emasculated	2021	0
W. ampla	20_21	5	19/02/2021	emasculated	2021	0
W. ampla	30_21	2	29/03/2021	emasculated	2021	0
W. ampla	30_21	6	05/04/21	emasculated	2021	0
W. ampla	30_21	9	13/04/2021	emasculated	2021	0
W. ampla	30_21	10	15/04/2021	emasculated	2021	0
W. ampla	04_21	15	20/01/2021	emasculated	2021	0
W. ampla	03A_21	6	18/01/2021	emasculated	2021	0
W. ampla	03A_21	9	20/01/2021	emasculated	2021	0
W. ampla	03A_21	15	10/02/21	emasculated	2021	0
W. ampla	03B_21	4	22/03/2021	emasculated	2021	0
W. ampla	03B_21	5	24/03/2021	emasculated	2021	0
W. ampla	03B_21	9	29/03/2021	emasculated	2021	0
W. ampla	03B_21	14	12/04/21	emasculated	2021	0
W. ampla	03B_21	15	15/04/2021	emasculated	2021	0
W. ampla	03B_21	17	21/04/2021	emasculated	2021	0
W. ampla	31_21	5	05/04/21	emasculated	2021	0
W. ampla	31_21	6	07/04/21	emasculated	2021	0
W. ampla	31_21	9	15/04/2021	emasculated	2021	0
W. ampla	27_21	11	12/03/21	emasculated	2021	0
W. ampla	27_21	15	22/03/2021	emasculated	2021	0
W. ampla	09_21	1	08/02/21	emasculated	2021	0
W. ampla	09_21	6	17/02/2021	emasculated	2021	0
W. ampla	09_21	7	19/02/2021	emasculated	2021	0
W. ampla	09_21	10	26/02/2021	emasculated	2021	0
W. ampla	09_21	14	12/03/21	emasculated	2021	0
W. ampla	42_21	1	15/04/2021	emasculated	2021	0
W. ampla	08_21	1	03/02/21	emasculated	2021	0
W. ampla	08_21	4	08/02/21	emasculated	2021	0
W. ampla	08_21	8	15/02/2021	emasculated	2021	0
W. ampla	08_21	9	17/02/2021	emasculated	2021	0
W. ampla	08_21	10	19/02/2021	emasculated	2021	0
W. ampla	42_21	3	19/04/2021	emasculated	2021	0
W. ampla	42_21	4	21/04/2021	emasculated	2021	0
W. ampla	42_21	6	26/04/2021	emasculated	2021	0
W. ampla	42_21	7	28/04/2021	emasculated	2021	0
W. ampla	29_21	1	24/03/2021	emasculated	2021	0
W. ampla	29_21	2	26/03/2021	emasculated	2021	0
W. ampla	29_21	11	13/04/2021	emasculated	2021	0
W. ampla	29_21	15	23/04/2021	emasculated	2021	0
W. ampla	37_21	6	05/04/21	emasculated	2021	1
W. ampla	37_21	7	07/04/21	emasculated	2021	1
W. ampla	37_21	10	13/04/2021	emasculated	2021	1
W. ampla	37_21	13	19/04/2021	emasculated	2021	0
W. ampla	12_20	2	08/02/21	emasculated	2021	0
W. ampla	12_20	3	10/02/21	emasculated	2021	0
W. ampla	12_20	9	22/02/2021	emasculated	2021	0
W. ampla	12_21	5	08/02/21	emasculated	2021	0
W. ampla	12_21	6	10/02/21	emasculated	2021	0
W. ampla	12_21	8	15/02/2021	emasculated	2021	0
W. ampla	12_21	9	17/02/2021	emasculated	2021	0
W. ampla	13_21	2	08/02/21	emasculated	2021	0
W. ampla	13_21	3	10/02/21	emasculated	2021	0
W. ampla	13_21	6	17/02/2021	emasculated	2021	0
W. ampla	13_21	7	19/02/2021	emasculated	2021	0
W. ampla	20_21	9	01/03/21	emasculated	2021	0
W. ampla	02.1_21	13	18/01/2021	emasculated	2021	0
W. ampla	02.2_21	14	18/01/2021	emasculated	2021	0
W. ampla	02.3_21	13	20/01/2021	emasculated	2021	0
W. ampla	02.3_21	16	01/02/21	emasculated	2021	0
W. ampla	02.4_21	17	27/01/2021	emasculated	2021	0
W. ampla	24_21	6	22/02/2021	emasculated	2021	0
W. ampla	24_21	7	24/02/2021	emasculated	2021	0
W. ampla	24_21	10	03/03/21	emasculated	2021	0
W. ampla	24_21	14	15/03/2021	emasculated	2021	0
W. ampla	24_21	16	22/03/2021	emasculated	2021	0
W. ampla	26_21	5	10/03/21	emasculated	2021	1
W. ampla	26_21	6	10/03/21	emasculated	2021	0
W. ampla	28_21	3	24/03/2021	emasculated	2021	1
W. ampla	28_21	5	26/03/2021	emasculated	2021	0
W. ampla	28_21	6	29/03/2021	emasculated	2021	0
W. ampla	36_21	3	05/04/21	emasculated	2021	0
W. ampla	36_21	4	07/04/21	emasculated	2021	1
W. ampla	36_21	9	15/04/2021	emasculated	2021	0
W. ampla	36_21	11	19/04/2021	emasculated	2021	1
W. ampla	36_21	13	23/04/2021	emasculated	2021	1
W. ampla	36_21	14	26/04/2021	emasculated	2021	1
W. ampla	36_21	15	28/04/2021	emasculated	2021	1
W. ampla	16_21	1	15/02/2021	emasculated	2021	0
W. ampla	16_21	2	17/02/2021	emasculated	2021	0
W. ampla	16_21	11	08/03/21	emasculated	2021	0
W. ampla	16_21	12	10/03/21	emasculated	2021	1
W. ampla	05_21	4	27/01/2021	emasculated	2021	0
W. ampla	05_21	7	03/02/21	emasculated	2021	1
W. ampla	05_21	9	08/02/21	emasculated	2021	0
W. ampla	05_21	10	10/02/21	emasculated	2021	0
W. ampla	06_21	17	01/02/21	emasculated	2021	0
W. nephrolepis	2-Nat/20	1	24/06/2020	control	2020	0
W. nephrolepis	2-Nat/20	2	24/06/2020	control	2020	0
W. nephrolepis	4-Nat/20	1	01/07/20	control	2020	1
W. nephrolepis	4-Nat/20	2	01/07/20	control	2020	1
W. nephrolepis	5-Nat/20	1	08/07/20	control	2020	0
W. nephrolepis	5-Nat/20	2	08/07/20	control	2020	0
W. nephrolepis	5-Nat/20	3	08/07/20	control	2020	0
W. nephrolepis	6-Nat/20	1	08/07/20	control	2020	1
W. nephrolepis	6-Nat/20	2	08/07/20	control	2020	1
W. nephrolepis	6-Nat/20	3	08/07/20	control	2020	1
W. nephrolepis	6-Nat/20	4	08/07/20	control	2020	1
W. nephrolepis	7-Nat/20	1	08/07/20	control	2020	0
W. nephrolepis	7-Nat/20	2	08/07/20	control	2020	1
W. nephrolepis	7-Nat/20	3	08/07/20	control	2020	1
W. nephrolepis	7-Nat/20	4	08/07/20	control	2020	1
W. nephrolepis	8-Nat/20	1	08/07/20	control	2020	0
W. nephrolepis	8-Nat/20	2	08/07/20	control	2020	0
W. nephrolepis	8-Nat/20	3	08/07/20	control	2020	0
W. nephrolepis	8-Nat/20	4	08/07/20	control	2020	0
W. nephrolepis	9-Nat/20	1	08/07/20	control	2020	0
W. nephrolepis	9-Nat/20	2	08/07/20	control	2020	0
W. nephrolepis	9-Nat/20	3	08/07/20	control	2020	1
W. nephrolepis	9-Nat/20	4	08/07/20	control	2020	1
W. nephrolepis	9-Nat/20	5	08/07/20	control	2020	1
W. nephrolepis	6-Nat/20	1	10/07/20	control	2020	1
W. nephrolepis	6-Nat/20	2	10/07/20	control	2020	1
W. nephrolepis	6-Nat/20	3	10/07/20	control	2020	1
W. nephrolepis	6-Nat/20	4	10/07/20	control	2020	1
W. nephrolepis	5-Nat/20	1	10/07/20	control	2020	0
W. nephrolepis	7-Nat/20	1	10/07/20	control	2020	1
W. nephrolepis	7-Nat/20	2	10/07/20	control	2020	1
W. nephrolepis	7-Nat/20	3	10/07/20	control	2020	1
W. nephrolepis	8-Nat/20	1	10/07/20	control	2020	1
W. nephrolepis	8-Nat/20	2	10/07/20	control	2020	1
W. nephrolepis	8-Nat/20	3	10/07/20	control	2020	1
W. nephrolepis	10-Nat/20	1	20/07/2020	control	2020	1
W. nephrolepis	11-Nat/20	1	20/07/2020	control	2020	0
W. nephrolepis	11-Nat/20	2	20/07/2020	control	2020	0
W. nephrolepis	11-Nat/20	3	20/07/2020	control	2020	0
W. nephrolepis	11-Nat/20	4	20/07/2020	control	2020	0
W. nephrolepis	12-Nat/20	1	22/07/2020	control	2020	1
W. nephrolepis	12-Nat/20	2	22/07/2020	control	2020	1
W. nephrolepis	12-Nat/20	3	22/07/2020	control	2020	1
W. nephrolepis	12-Nat/20	4	22/07/2020	control	2020	1
W. nephrolepis	12-Nat/20	5	22/07/2020	control	2020	1
W. nephrolepis	12-Nat/20	6	22/07/2020	control	2020	1
W. nephrolepis	11-Nat/20	1	22/07/2020	control	2020	0
W. nephrolepis	11-Nat/20	2	22/07/2020	control	2020	0
W. nephrolepis	11-Nat/20	3	22/07/2020	control	2020	0
W. nephrolepis	11-Nat/20	4	22/07/2020	control	2020	1
W. nephrolepis	11-Nat/20	5	22/07/2020	control	2020	1
W. nephrolepis	11-Nat/20	6	22/07/2020	control	2020	1
W. nephrolepis	11-Nat/20	7	22/07/2020	control	2020	1
W. nephrolepis	13-Nat/20	1	24/07/2020	control	2020	1
W. nephrolepis	13-Nat/20	2	24/07/2020	control	2020	1
W. nephrolepis	13-Nat/20	3	24/07/2020	control	2020	1
W. nephrolepis	13-Nat/20	4	24/07/2020	control	2020	1
W. nephrolepis	13-Nat/20	5	24/07/2020	control	2020	1
W. nephrolepis	12-Nat/20	1	24/07/2020	control	2020	1
W. nephrolepis	12-Nat/20	2	24/07/2020	control	2020	1
W. nephrolepis	12-Nat/20	3	24/07/2020	control	2020	1
W. nephrolepis	12-Nat/20	4	24/07/2020	control	2020	1
W. nephrolepis	14-Nat/20	1	24/07/2020	control	2020	0
W. nephrolepis	14-Nat/20	2	24/07/2020	control	2020	0
W. nephrolepis	14-Nat/20	3	24/07/2020	control	2020	1
W. nephrolepis	14-Nat/20	4	24/07/2020	control	2020	1
W. nephrolepis	15-Nat/20	1	24/07/2020	control	2020	0
W. nephrolepis	15-Nat/20	2	24/07/2020	control	2020	0
W. nephrolepis	15-Nat/20	3	24/07/2020	control	2020	1
W. nephrolepis	15-Nat/20	4	24/07/2020	control	2020	1
W. nephrolepis	15-Nat/20	5	24/07/2020	control	2020	1
W. nephrolepis	15-Nat/20	6	24/07/2020	control	2020	1
W. nephrolepis	15-Nat/20	7	24/07/2020	control	2020	1
W. nephrolepis	15-Nat/20	8	24/07/2020	control	2020	1
W. nephrolepis	15-Nat/20	9	24/07/2020	control	2020	1
W. nephrolepis	15-Nat/20	10	24/07/2020	control	2020	1
W. nephrolepis	15-Nat/20	11	24/07/2020	control	2020	1
W. nephrolepis	16-Nat/20	1	24/07/2020	control	2020	1
W. nephrolepis	16-Nat/20	2	24/07/2020	control	2020	0
W. nephrolepis	11-Nat/20	1	24/07/2020	control	2020	1
W. nephrolepis	11-Nat/20	2	24/07/2020	control	2020	1
W. nephrolepis	11-Nat/20	3	24/07/2020	control	2020	1
W. nephrolepis	17-Nat/20	1	24/07/2020	control	2020	0
W. nephrolepis	17-Nat/20	2	24/07/2020	control	2020	0
W. nephrolepis	17-Nat/20	3	24/07/2020	control	2020	0
W. nephrolepis	17-Nat/20	4	24/07/2020	control	2020	1
W. nephrolepis	17-Nat/20	5	24/07/2020	control	2020	1
W. nephrolepis	17-Nat/20	6	24/07/2020	control	2020	1
W. nephrolepis	17-Nat/20	7	24/07/2020	control	2020	1
W. nephrolepis	13-Nat/20	1	27/07/2020	control	2020	1
W. nephrolepis	13-Nat/20	2	27/07/2020	control	2020	1
W. nephrolepis	13-Nat/20	3	27/07/2020	control	2020	1
W. nephrolepis	18-Nat/20	1	27/07/2020	control	2020	1
W. nephrolepis	18-Nat/20	2	27/07/2020	control	2020	1
W. nephrolepis	18-Nat/20	3	27/07/2020	control	2020	0
W. nephrolepis	18-Nat/20	4	27/07/2020	control	2020	1
W. nephrolepis	18-Nat/20	5	27/07/2020	control	2020	1
W. nephrolepis	18-Nat/20	6	27/07/2020	control	2020	1
W. nephrolepis	18-Nat/20	7	27/07/2020	control	2020	1
W. nephrolepis	19-Nat/20	1	27/07/2020	control	2020	0
W. nephrolepis	19-Nat/20	2	27/07/2020	control	2020	0
W. nephrolepis	19-Nat/20	3	27/07/2020	control	2020	1
W. nephrolepis	19-Nat/20	4	27/07/2020	control	2020	1
W. nephrolepis	14-Nat/20	1	27/07/2020	control	2020	1
W. nephrolepis	14-Nat/20	2	27/07/2020	control	2020	1
W. nephrolepis	14-Nat/20	3	27/07/2020	control	2020	1
W. nephrolepis	14-Nat/20	4	27/07/2020	control	2020	1
W. nephrolepis	14-Nat/20	5	27/07/2020	control	2020	1
W. nephrolepis	20-Nat/20	1	27/07/2020	control	2020	0
W. nephrolepis	20-Nat/20	2	27/07/2020	control	2020	0
W. nephrolepis	20-Nat/20	3	27/07/2020	control	2020	0
W. nephrolepis	20-Nat/20	4	27/07/2020	control	2020	1
W. nephrolepis	20-Nat/20	5	27/07/2020	control	2020	1
W. nephrolepis	16-Nat/20	1	27/07/2020	control	2020	1
W. nephrolepis	16-Nat/20	2	27/07/2020	control	2020	1
W. nephrolepis	16-Nat/20	3	27/07/2020	control	2020	1
W. nephrolepis	21-Nat/20	1	27/07/2020	control	2020	0
W. nephrolepis	21-Nat/20	2	27/07/2020	control	2020	1
W. nephrolepis	21-Nat/20	3	27/07/2020	control	2020	1
W. nephrolepis	21-Nat/20	4	27/07/2020	control	2020	1
W. nephrolepis	21-Nat/20	5	27/07/2020	control	2020	1
W. nephrolepis	17-Nat/20	1	27/07/2020	control	2020	1
W. nephrolepis	17-Nat/20	2	27/07/2020	control	2020	1
W. nephrolepis	22-Nat/20	1	27/07/2020	control	2020	0
W. nephrolepis	22-Nat/20	2	27/07/2020	control	2020	0
W. nephrolepis	22-Nat/20	3	27/07/2020	control	2020	0
W. nephrolepis	22-Nat/20	4	27/07/2020	control	2020	1
W. nephrolepis	22-Nat/20	5	27/07/20	control	2020	1
W. nephrolepis	19-Nat/20	1	29/07/20	control	2020	1
W. nephrolepis	19-Nat/20	2	29/07/20	control	2020	1
W. nephrolepis	19-Nat/20	3	29/07/20	control	2020	1
W. nephrolepis	19-Nat/20	4	29/07/20	control	2020	1
W. nephrolepis	19-Nat/20	5	29/07/20	control	2020	1
W. nephrolepis	14-Nat/20	1	29/07/20	control	2020	1
W. nephrolepis	20-Nat/20	1	29/07/20	control	2020	1
W. nephrolepis	20-Nat/20	2	29/07/20	control	2020	1
W. nephrolepis	20-Nat/20	3	29/07/20	control	2020	1
W. nephrolepis	21-Nat/20	1	29/07/20	control	2020	1
W. nephrolepis	21-Nat/20	2	29/07/20	control	2020	1
W. nephrolepis	21-Nat/20	3	29/07/20	control	2020	1
W. nephrolepis	22-Nat/20	1	29/07/20	control	2020	1
W. nephrolepis	22-Nat/20	2	29/07/20	control	2020	1
W. nephrolepis	22-Nat/20	3	29/07/20	control	2020	1
W. nephrolepis	22-Nat/20	4	29/07/20	control	2020	1
W. nephrolepis	2-Nat/20	1	24/06/2020	emasculated	2020	0
W. nephrolepis	2-Nat/20	2	24/06/2020	emasculated	2020	0
W. nephrolepis	4-Nat/20	1	01/07/20	emasculated	2020	0
W. nephrolepis	4-Nat/20	2	01/07/20	emasculated	2020	0
W. nephrolepis	5-Nat/20	1	08/07/20	emasculated	2020	0
W. nephrolepis	5-Nat/20	2	08/07/20	emasculated	2020	0
W. nephrolepis	5-Nat/20	3	08/07/20	emasculated	2020	0
W. nephrolepis	6-Nat/20	1	08/07/20	emasculated	2020	0
W. nephrolepis	6-Nat/20	2	08/07/20	emasculated	2020	0
W. nephrolepis	6-Nat/20	3	08/07/20	emasculated	2020	0
W. nephrolepis	6-Nat/20	4	08/07/20	emasculated	2020	0
W. nephrolepis	7-Nat/20	1	08/07/20	emasculated	2020	0
W. nephrolepis	7-Nat/20	2	08/07/20	emasculated	2020	0
W. nephrolepis	7-Nat/20	3	08/07/20	emasculated	2020	0
W. nephrolepis	7-Nat/20	4	08/07/20	emasculated	2020	0
W. nephrolepis	8-Nat/20	1	08/07/20	emasculated	2020	0
W. nephrolepis	8-Nat/20	2	08/07/20	emasculated	2020	0
W. nephrolepis	8-Nat/20	3	08/07/20	emasculated	2020	0
W. nephrolepis	8-Nat/20	4	08/07/20	emasculated	2020	0
W. nephrolepis	9-Nat/20	1	08/07/20	emasculated	2020	0
W. nephrolepis	9-Nat/20	2	08/07/20	emasculated	2020	0
W. nephrolepis	9-Nat/20	3	08/07/20	emasculated	2020	1
W. nephrolepis	9-Nat/20	4	08/07/20	emasculated	2020	1
W. nephrolepis	9-Nat/20	5	08/07/20	emasculated	2020	1
W. nephrolepis	6-Nat/20	1	10/07/20	emasculated	2020	0
W. nephrolepis	6-Nat/20	2	10/07/20	emasculated	2020	0
W. nephrolepis	6-Nat/20	3	10/07/20	emasculated	2020	0
W. nephrolepis	6-Nat/20	4	10/07/20	emasculated	2020	1
W. nephrolepis	5-Nat/20	1	10/07/20	emasculated	2020	0
W. nephrolepis	7-Nat/20	1	10/07/20	emasculated	2020	0
W. nephrolepis	7-Nat/20	2	10/07/20	emasculated	2020	0
W. nephrolepis	7-Nat/20	3	10/07/20	emasculated	2020	0
W. nephrolepis	8-Nat/20	1	10/07/20	emasculated	2020	0
W. nephrolepis	8-Nat/20	2	10/07/20	emasculated	2020	1
W. nephrolepis	8-Nat/20	3	10/07/20	emasculated	2020	1
W. nephrolepis	10-Nat/20	1	20/07/2020	emasculated	2020	0
W. nephrolepis	11-Nat/20	1	20/07/2020	emasculated	2020	0
W. nephrolepis	11-Nat/20	2	20/07/2020	emasculated	2020	0
W. nephrolepis	11-Nat/20	3	20/07/2020	emasculated	2020	0
W. nephrolepis	11-Nat/20	4	20/07/2020	emasculated	2020	0
W. nephrolepis	12-Nat/20	1	22/07/2020	emasculated	2020	0
W. nephrolepis	12-Nat/20	2	22/07/2020	emasculated	2020	1
W. nephrolepis	12-Nat/20	3	22/07/2020	emasculated	2020	1
W. nephrolepis	12-Nat/20	4	22/07/2020	emasculated	2020	1
W. nephrolepis	12-Nat/20	5	22/07/2020	emasculated	2020	1
W. nephrolepis	12-Nat/20	6	22/07/2020	emasculated	2020	1
W. nephrolepis	11-Nat/20	1	22/07/2020	emasculated	2020	0
W. nephrolepis	11-Nat/20	2	22/07/2020	emasculated	2020	0
W. nephrolepis	11-Nat/20	3	22/07/2020	emasculated	2020	0
W. nephrolepis	11-Nat/20	4	22/07/2020	emasculated	2020	0
W. nephrolepis	11-Nat/20	5	22/07/2020	emasculated	2020	0
W. nephrolepis	11-Nat/20	6	22/07/2020	emasculated	2020	0
W. nephrolepis	11-Nat/20	7	22/07/2020	emasculated	2020	0
W. nephrolepis	13-Nat/20	1	24/07/2020	emasculated	2020	0
W. nephrolepis	13-Nat/20	2	24/07/2020	emasculated	2020	0
W. nephrolepis	13-Nat/20	3	24/07/2020	emasculated	2020	0
W. nephrolepis	13-Nat/20	4	24/07/2020	emasculated	2020	0
W. nephrolepis	13-Nat/20	5	24/07/2020	emasculated	2020	0
W. nephrolepis	12-Nat/20	1	24/07/2020	emasculated	2020	1
W. nephrolepis	12-Nat/20	2	24/07/2020	emasculated	2020	1
W. nephrolepis	12-Nat/20	3	24/07/2020	emasculated	2020	1
W. nephrolepis	12-Nat/20	4	24/07/2020	emasculated	2020	1
W. nephrolepis	14-Nat/20	1	24/07/2020	emasculated	2020	0
W. nephrolepis	14-Nat/20	2	24/07/2020	emasculated	2020	0
W. nephrolepis	14-Nat/20	3	24/07/2020	emasculated	2020	0
W. nephrolepis	14-Nat/20	4	24/07/2020	emasculated	2020	0
W. nephrolepis	15-Nat/20	1	24/07/2020	emasculated	2020	0
W. nephrolepis	15-Nat/20	2	24/07/2020	emasculated	2020	0
W. nephrolepis	15-Nat/20	3	24/07/2020	emasculated	2020	0
W. nephrolepis	15-Nat/20	4	24/07/2020	emasculated	2020	0
W. nephrolepis	15-Nat/20	5	24/07/2020	emasculated	2020	0
W. nephrolepis	15-Nat/20	6	24/07/2020	emasculated	2020	0
W. nephrolepis	15-Nat/20	7	24/07/2020	emasculated	2020	0
W. nephrolepis	15-Nat/20	8	24/07/2020	emasculated	2020	0
W. nephrolepis	15-Nat/20	9	24/07/2020	emasculated	2020	0
W. nephrolepis	15-Nat/20	10	24/07/2020	emasculated	2020	0
W. nephrolepis	15-Nat/20	11	24/07/2020	emasculated	2020	0
W. nephrolepis	16-Nat/20	1	24/07/2020	emasculated	2020	0
W. nephrolepis	16-Nat/20	2	24/07/2020	emasculated	2020	0
W. nephrolepis	11-Nat/20	1	24/07/2020	emasculated	2020	0
W. nephrolepis	11-Nat/20	2	24/07/2020	emasculated	2020	1
W. nephrolepis	11-Nat/20	3	24/07/2020	emasculated	2020	1
W. nephrolepis	17-Nat/20	1	24/07/2020	emasculated	2020	0
W. nephrolepis	17-Nat/20	2	24/07/2020	emasculated	2020	0
W. nephrolepis	17-Nat/20	3	24/07/2020	emasculated	2020	0
W. nephrolepis	17-Nat/20	4	24/07/2020	emasculated	2020	0
W. nephrolepis	17-Nat/20	5	24/07/2020	emasculated	2020	0
W. nephrolepis	17-Nat/20	6	24/07/2020	emasculated	2020	0
W. nephrolepis	17-Nat/20	7	24/07/2020	emasculated	2020	0
W. nephrolepis	13-Nat/20	1	27/07/2020	emasculated	2020	0
W. nephrolepis	13-Nat/20	2	27/07/2020	emasculated	2020	0
W. nephrolepis	13-Nat/20	3	27/07/2020	emasculated	2020	0
W. nephrolepis	18-Nat/20	1	27/07/2020	emasculated	2020	0
W. nephrolepis	18-Nat/20	2	27/07/2020	emasculated	2020	0
W. nephrolepis	18-Nat/20	3	27/07/2020	emasculated	2020	0
W. nephrolepis	18-Nat/20	4	27/07/2020	emasculated	2020	0
W. nephrolepis	18-Nat/20	5	27/07/2020	emasculated	2020	0
W. nephrolepis	18-Nat/20	6	27/07/2020	emasculated	2020	1
W. nephrolepis	18-Nat/20	7	27/07/2020	emasculated	2020	1
W. nephrolepis	19-Nat/20	1	27/07/2020	emasculated	2020	0
W. nephrolepis	19-Nat/20	2	27/07/2020	emasculated	2020	0
W. nephrolepis	19-Nat/20	3	27/07/2020	emasculated	2020	0
W. nephrolepis	19-Nat/20	4	27/07/2020	emasculated	2020	0
W. nephrolepis	14-Nat/20	1	27/07/2020	emasculated	2020	0
W. nephrolepis	14-Nat/20	2	27/07/2020	emasculated	2020	0
W. nephrolepis	14-Nat/20	3	27/07/2020	emasculated	2020	0
W. nephrolepis	14-Nat/20	4	27/07/2020	emasculated	2020	0
W. nephrolepis	14-Nat/20	5	27/07/2020	emasculated	2020	1
W. nephrolepis	20-Nat/20	1	27/07/2020	emasculated	2020	0
W. nephrolepis	20-Nat/20	2	27/07/2020	emasculated	2020	0
W. nephrolepis	20-Nat/20	3	27/07/2020	emasculated	2020	1
W. nephrolepis	20-Nat/20	4	27/07/2020	emasculated	2020	1
W. nephrolepis	20-Nat/20	5	27/07/2020	emasculated	2020	1
W. nephrolepis	16-Nat/20	1	27/07/2020	emasculated	2020	0
W. nephrolepis	16-Nat/20	2	27/07/2020	emasculated	2020	0
W. nephrolepis	16-Nat/20	3	27/07/2020	emasculated	2020	1
W. nephrolepis	21-Nat/20	1	27/07/2020	emasculated	2020	0
W. nephrolepis	21-Nat/20	2	27/07/2020	emasculated	2020	0
W. nephrolepis	21-Nat/20	3	27/07/2020	emasculated	2020	0
W. nephrolepis	21-Nat/20	4	27/07/2020	emasculated	2020	0
W. nephrolepis	21-Nat/20	5	27/07/2020	emasculated	2020	0
W. nephrolepis	17-Nat/20	1	27/07/2020	emasculated	2020	0
W. nephrolepis	17-Nat/20	2	27/07/2020	emasculated	2020	0
W. nephrolepis	22-Nat/20	1	27/07/2020	emasculated	2020	0
W. nephrolepis	22-Nat/20	2	27/07/2020	emasculated	2020	0
W. nephrolepis	22-Nat/20	3	27/07/2020	emasculated	2020	0
W. nephrolepis	22-Nat/20	4	27/07/2020	emasculated	2020	0
W. nephrolepis	22-Nat/20	5	27/07/20	emasculated	2020	0
W. nephrolepis	19-Nat/20	1	29/07/20	emasculated	2020	0
W. nephrolepis	19-Nat/20	2	29/07/20	emasculated	2020	0
W. nephrolepis	19-Nat/20	3	29/07/20	emasculated	2020	0
W. nephrolepis	19-Nat/20	4	29/07/20	emasculated	2020	1
W. nephrolepis	19-Nat/20	5	29/07/20	emasculated	2020	1
W. nephrolepis	14-Nat/20	1	29/07/20	emasculated	2020	1
W. nephrolepis	20-Nat/20	1	29/07/20	emasculated	2020	1
W. nephrolepis	20-Nat/20	2	29/07/20	emasculated	2020	1
W. nephrolepis	20-Nat/20	3	29/07/20	emasculated	2020	1
W. nephrolepis	21-Nat/20	1	29/07/20	emasculated	2020	0
W. nephrolepis	21-Nat/20	2	29/07/20	emasculated	2020	0
W. nephrolepis	21-Nat/20	3	29/07/20	emasculated	2020	0
W. nephrolepis	22-Nat/20	1	29/07/20	emasculated	2020	0
W. nephrolepis	22-Nat/20	2	29/07/20	emasculated	2020	0
W. nephrolepis	22-Nat/20	3	29/07/20	emasculated	2020	0
W. nephrolepis	22-Nat/20	4	29/07/20	emasculated	2020	1
W. nephrolepis	02_21	1	26/04/2021	control	2021	1
W. nephrolepis	02_21	2	26/04/2021	control	2021	1
W. nephrolepis	03_21	1	26/04/2021	control	2021	1
W. nephrolepis	03_21	2	28/04/2021	control	2021	1
W. nephrolepis	03_21	3	26/04/2021	control	2021	1
W. nephrolepis	03_21	4	28/04/2021	control	2021	1
W. nephrolepis	03_21	5	26/04/2021	control	2021	0
W. nephrolepis	03_21	6	28/04/2021	control	2021	0
W. nephrolepis	03_21	7	26/04/2021	control	2021	0
W. nephrolepis	03_21	8	26/04/2021	control	2021	0
W. nephrolepis	03_21	9	26/04/2021	control	2021	0
W. nephrolepis	03_21	10	26/04/2021	control	2021	0
W. nephrolepis	01_21	1	23/04/2021	control	2021	1
W. nephrolepis	01_21	2	23/04/2021	control	2021	1
W. nephrolepis	01_21	3	23/04/2021	control	2021	1
W. nephrolepis	01_21	4	23/04/2021	control	2021	1
W. nephrolepis	01_21	5	23/04/2021	control	2021	1
W. nephrolepis	02_21	3	23/04/2021	control	2021	1
W. nephrolepis	02_21	4	26/04/2021	control	2021	1
W. nephrolepis	02_21	5	23/04/2021	control	2021	1
W. nephrolepis	02_21	6	23/04/2021	control	2021	1
W. nephrolepis	02_21	7	23/04/2021	control	2021	1
W. nephrolepis	02_21	8	23/04/2021	control	2021	1
W. nephrolepis	02_21	9	23/04/2021	control	2021	1
W. nephrolepis	02_21	10	23/04/2021	control	2021	1
W. nephrolepis	02_21	11	23/04/2021	control	2021	0
W. nephrolepis	04_21	2	08/06/21	control	2021	1
W. nephrolepis	04_21	3	08/06/21	control	2021	1
W. nephrolepis	04_21	4	08/06/21	control	2021	1
W. nephrolepis	04_21	5	08/06/21	control	2021	1
W. nephrolepis	05_21	1	08/06/21	control	2021	0
W. nephrolepis	05_21	2	08/06/21	control	2021	0
W. nephrolepis	05_21	3	08/06/21	control	2021	1
W. nephrolepis	05_21	4	08/06/21	control	2021	1
W. nephrolepis	05_21	5	08/06/21	control	2021	1
W. nephrolepis	05_21	6	08/06/21	control	2021	1
W. nephrolepis	06_21	1	08/06/21	control	2021	1
W. nephrolepis	06_21	2	08/06/21	control	2021	1
W. nephrolepis	06_21	3	08/06/21	control	2021	1
W. nephrolepis	06_21	4	08/06/21	control	2021	1
W. nephrolepis	06_21	5	08/06/21	control	2021	1
W. nephrolepis	06_21	6	08/06/21	control	2021	1
W. nephrolepis	07_21	1	08/06/21	control	2021	1
W. nephrolepis	07_21	2	08/06/21	control	2021	1
W. nephrolepis	07_21	3	08/06/21	control	2021	1
W. nephrolepis	07_21	4	08/06/21	control	2021	1
W. nephrolepis	08_21	1	08/06/21	control	2021	0
W. nephrolepis	08_21	2	08/06/21	control	2021	0
W. nephrolepis	08_21	3	08/06/21	control	2021	0
W. nephrolepis	08_21	4	08/06/21	control	2021	0
W. nephrolepis	08_21	5	08/06/21	control	2021	1
W. nephrolepis	08_21	6	08/06/21	control	2021	1
W. nephrolepis	09_21	1	08/06/21	control	2021	1
W. nephrolepis	09_21	2	08/06/21	control	2021	1
W. nephrolepis	09_21	3	08/06/21	control	2021	1
W. nephrolepis	09_21	4	08/06/21	control	2021	1
W. nephrolepis	09_21	5	08/06/21	control	2021	1
W. nephrolepis	09_21	6	08/06/21	control	2021	1
W. nephrolepis	10_21	1	08/06/21	control	2021	1
W. nephrolepis	10_21	2	08/06/21	control	2021	0
W. nephrolepis	10_21	3	08/06/21	control	2021	0
W. nephrolepis	10_21	4	08/06/21	control	2021	0
W. nephrolepis	10_21	5	09/06/21	control	2021	0
W. nephrolepis	10_21	6	09/06/21	control	2021	0
W. nephrolepis	07_21	5	09/06/21	control	2021	1
W. nephrolepis	07_21	6	09/06/21	control	2021	1
W. nephrolepis	07_21	7	09/06/21	control	2021	0
W. nephrolepis	07_21	8	09/06/21	control	2021	0
W. nephrolepis	09_21	7	09/06/21	control	2021	1
W. nephrolepis	09_21	8	09/06/21	control	2021	1
W. nephrolepis	09_21	9	09/06/21	control	2021	0
W. nephrolepis	09_21	10	09/06/21	control	2021	0
W. nephrolepis	09_21	11	09/06/21	control	2021	0
W. nephrolepis	09_21	12	09/06/21	control	2021	0
W. nephrolepis	08_21	7	09/06/21	control	2021	1
W. nephrolepis	08_21	8	09/06/21	control	2021	1
W. nephrolepis	08_21	9	09/06/21	control	2021	1
W. nephrolepis	08_21	10	09/06/21	control	2021	1
W. nephrolepis	08_21	11	09/06/21	control	2021	1
W. nephrolepis	06_21	7	09/06/21	control	2021	1
W. nephrolepis	06_21	8	09/06/21	control	2021	0
W. nephrolepis	06_21	9	09/06/21	control	2021	0
W. nephrolepis	06_21	10	09/06/21	control	2021	0
W. nephrolepis	05_21	7	09/06/21	control	2021	1
W. nephrolepis	05_21	8	09/06/21	control	2021	1
W. nephrolepis	05_21	9	09/06/21	control	2021	1
W. nephrolepis	05_21	10	09/06/21	control	2021	1
W. nephrolepis	11_21	1	09/06/21	control	2021	0
W. nephrolepis	11_21	2	09/06/21	control	2021	0
W. nephrolepis	11_21	3	09/06/21	control	2021	1
W. nephrolepis	11_21	4	09/06/21	control	2021	1
W. nephrolepis	11_21	5	09/06/21	control	2021	1
W. nephrolepis	11_21	6	09/06/21	control	2021	1
W. nephrolepis	12_21	1	09/06/21	control	2021	1
W. nephrolepis	12_21	2	09/06/21	control	2021	1
W. nephrolepis	12_21	3	09/06/21	control	2021	1
W. nephrolepis	12_21	4	09/06/21	control	2021	1
W. nephrolepis	12_21	5	09/06/21	control	2021	1
W. nephrolepis	12_21	6	09/06/21	control	2021	1
W. nephrolepis	04_21	6	09/06/21	control	2021	1
W. nephrolepis	04_21	7	09/06/21	control	2021	1
W. nephrolepis	04_21	8	09/06/21	control	2021	1
W. nephrolepis	04_21	9	09/06/21	control	2021	1
W. nephrolepis	13_21	1	09/06/21	control	2021	0
W. nephrolepis	13_21	2	09/06/21	control	2021	0
W. nephrolepis	13_21	3	09/06/21	control	2021	0
W. nephrolepis	13_21	4	09/06/21	control	2021	1
W. nephrolepis	13_21	5	09/06/21	control	2021	1
W. nephrolepis	13_21	6	09/06/21	control	2021	1
W. nephrolepis	13_21	7	09/06/21	control	2021	1
W. nephrolepis	13_21	8	09/06/21	control	2021	1
W. nephrolepis	11_21	7	12/06/21	control	2021	1
W. nephrolepis	11_21	8	12/06/21	control	2021	1
W. nephrolepis	11_21	9	12/06/21	control	2021	1
W. nephrolepis	11_21	10	12/06/21	control	2021	1
W. nephrolepis	12_21	7	12/06/21	control	2021	1
W. nephrolepis	12_21	8	12/06/21	control	2021	1
W. nephrolepis	12_21	9	12/06/21	control	2021	1
W. nephrolepis	12_21	10	12/06/21	control	2021	1
W. nephrolepis	14_21	1	12/06/21	control	2021	0
W. nephrolepis	14_21	2	12/06/21	control	2021	0
W. nephrolepis	14_21	3	12/06/21	control	2021	0
W. nephrolepis	14_21	4	12/06/21	control	2021	1
W. nephrolepis	15_21	1	12/06/21	control	2021	0
W. nephrolepis	15_21	2	12/06/21	control	2021	0
W. nephrolepis	15_21	3	12/06/21	control	2021	1
W. nephrolepis	15_21	4	12/06/21	control	2021	1
W. nephrolepis	15_21	5	12/06/21	control	2021	1
W. nephrolepis	15_21	6	12/06/21	control	2021	1
W. nephrolepis	16_21	1	12/06/21	control	2021	0
W. nephrolepis	16_21	2	12/06/21	control	2021	0
W. nephrolepis	04_21	10	12/06/21	control	2021	1
W. nephrolepis	04_21	11	12/06/21	control	2021	1
W. nephrolepis	17_21	1	12/06/21	control	2021	1
W. nephrolepis	17_21	2	12/06/21	control	2021	1
W. nephrolepis	18_21	4	12/06/21	control	2021	1
W. nephrolepis	18_21	5	12/06/21	control	2021	1
W. nephrolepis	18_21	6	12/06/21	control	2021	1
W. nephrolepis	19_21	2	12/06/21	control	2021	1
W. nephrolepis	19_21	3	12/06/21	control	2021	1
W. nephrolepis	19_21	4	12/06/21	control	2021	1
W. nephrolepis	19_21	5	12/06/21	control	2021	1
W. nephrolepis	19_21	6	12/06/21	control	2021	1
W. nephrolepis	20_21	1	12/06/21	control	2021	0
W. nephrolepis	20_21	2	12/06/21	control	2021	0
W. nephrolepis	20_21	3	12/06/21	control	2021	0
W. nephrolepis	20_21	4	12/06/21	control	2021	1
W. nephrolepis	20_21	5	12/06/21	control	2021	1
W. nephrolepis	20_21	6	12/06/21	control	2021	1
W. nephrolepis	13_21	9	12/06/21	control	2021	1
W. nephrolepis	13_21	10	12/06/21	control	2021	1
W. nephrolepis	13_21	11	12/06/21	control	2021	1
W. nephrolepis	13_21	12	12/06/21	control	2021	1
W. nephrolepis	13_21	13	12/06/21	control	2021	1
W. nephrolepis	21_21	1	12/06/21	control	2021	0
W. nephrolepis	21_21	2	12/06/21	control	2021	0
W. nephrolepis	21_21	3	12/06/21	control	2021	1
W. nephrolepis	21_21	4	12/06/21	control	2021	1
W. nephrolepis	21_21	5	12/06/21	control	2021	1
W. nephrolepis	21_21	6	12/06/21	control	2021	1
W. nephrolepis	24_21	1	12/06/21	control	2021	1
W. nephrolepis	24_21	2	12/06/21	control	2021	1
W. nephrolepis	24_21	3	12/06/21	control	2021	1
W. nephrolepis	24_21	4	12/06/21	control	2021	1
W. nephrolepis	24_21	5	12/06/21	control	2021	1
W. nephrolepis	24_21	6	12/06/21	control	2021	1
W. nephrolepis	25_21	1	12/06/21	control	2021	0
W. nephrolepis	26_21	1	12/06/21	control	2021	1
W. nephrolepis	26_21	2	12/06/21	control	2021	1
W. nephrolepis	26_21	3	12/06/21	control	2021	1
W. nephrolepis	26_21	4	12/06/21	control	2021	1
W. nephrolepis	26_21	5	12/06/21	control	2021	1
W. nephrolepis	27_21	1	12/06/21	control	2021	0
W. nephrolepis	27_21	2	12/06/21	control	2021	1
W. nephrolepis	27_21	3	12/06/21	control	2021	1
W. nephrolepis	22_21	1	15/06/2021	control	2021	1
W. nephrolepis	22_21	2	15/06/2021	control	2021	1
W. nephrolepis	22_21	3	15/06/2021	control	2021	1
W. nephrolepis	22_21	4	15/06/2021	control	2021	1
W. nephrolepis	23_21	1	15/06/2021	control	2021	0
W. nephrolepis	23_21	2	15/06/2021	control	2021	1
W. nephrolepis	23_21	3	15/06/2021	control	2021	1
W. nephrolepis	23_21	4	15/06/2021	control	2021	1
W. nephrolepis	23_21	5	15/06/2021	control	2021	1
W. nephrolepis	20_21	7	15/06/2021	control	2021	1
W. nephrolepis	19_21	7	15/06/2021	control	2021	1
W. nephrolepis	19_21	8	15/06/2021	control	2021	1
W. nephrolepis	19_21	9	15/06/2021	control	2021	1
W. nephrolepis	28_21	1	15/06/2021	control	2021	1
W. nephrolepis	28_21	2	15/06/2021	control	2021	1
W. nephrolepis	28_21	3	15/06/2021	control	2021	1
W. nephrolepis	28_21	4	15/06/2021	control	2021	1
W. nephrolepis	28_21	5	15/06/2021	control	2021	1
W. nephrolepis	29_21	1	15/06/2021	control	2021	1
W. nephrolepis	29_21	2	15/06/2021	control	2021	1
W. nephrolepis	29_21	3	15/06/2021	control	2021	1
W. nephrolepis	29_21	4	15/06/2021	control	2021	1
W. nephrolepis	30_21	2	15/06/2021	control	2021	0
W. nephrolepis	30_21	3	15/06/2021	control	2021	0
W. nephrolepis	30_21	4	15/06/2021	control	2021	1
W. nephrolepis	31_21	1	15/06/2021	control	2021	0
W. nephrolepis	31_21	2	15/06/2021	control	2021	1
W. nephrolepis	31_21	3	15/06/2021	control	2021	1
W. nephrolepis	32_21	1	15/06/2021	control	2021	1
W. nephrolepis	32_21	2	15/06/2021	control	2021	1
W. nephrolepis	32_21	3	15/06/2021	control	2021	1
W. nephrolepis	32_21	4	15/06/2021	control	2021	1
W. nephrolepis	27_21	4	15/06/2021	control	2021	1
W. nephrolepis	27_21	5	15/06/2021	control	2021	1
W. nephrolepis	27_21	6	15/06/2021	control	2021	1
W. nephrolepis	25_21	2	15/06/2021	control	2021	0
W. nephrolepis	25_21	3	15/06/2021	control	2021	0
W. nephrolepis	25_21	4	15/06/2021	control	2021	1
W. nephrolepis	25_21	5	15/06/2021	control	2021	1
W. nephrolepis	25_21	6	15/06/2021	control	2021	1
W. nephrolepis	25_21	7	15/06/2021	control	2021	1
W. nephrolepis	26_21	6	15/06/2021	control	2021	1
W. nephrolepis	26_21	7	15/06/2021	control	2021	1
W. nephrolepis	33_21	1	15/06/2021	control	2021	1
W. nephrolepis	33_21	2	15/06/2021	control	2021	1
W. nephrolepis	33_21	3	15/06/2021	control	2021	1
W. nephrolepis	24_21	7	15/06/2021	control	2021	1
W. nephrolepis	24_21	8	15/06/2021	control	2021	1
W. nephrolepis	24_21	9	15/06/2021	control	2021	1
W. nephrolepis	34_21	1	15/06/2021	control	2021	1
W. nephrolepis	34_21	2	15/06/2021	control	2021	1
W. nephrolepis	34_21	3	15/06/2021	control	2021	1
W. nephrolepis	34_21	4	15/06/2021	control	2021	1
W. nephrolepis	34_21	5	15/06/2021	control	2021	1
W. nephrolepis	35_21	1	15/06/2021	control	2021	0
W. nephrolepis	35_21	2	15/06/2021	control	2021	1
W. nephrolepis	35_21	3	15/06/2021	control	2021	1
W. nephrolepis	35_21	4	15/06/2021	control	2021	1
W. nephrolepis	35_21	5	15/06/2021	control	2021	1
W. nephrolepis	18_21	7	15/06/2021	control	2021	1
W. nephrolepis	18_21	8	15/06/2021	control	2021	1
W. nephrolepis	18_21	9	15/06/2021	control	2021	1
W. nephrolepis	11_21	11	15/06/2021	control	2021	1
W. nephrolepis	11_21	12	15/06/2021	control	2021	1
W. nephrolepis	14_21	5	15/06/2021	control	2021	1
W. nephrolepis	14_21	6	15/06/2021	control	2021	1
W. nephrolepis	14_21	7	15/06/2021	control	2021	1
W. nephrolepis	14_21	8	15/06/2021	control	2021	1
W. nephrolepis	14_21	9	15/06/2021	control	2021	1
W. nephrolepis	14_21	10	15/06/2021	control	2021	1
W. nephrolepis	36_21	1	15/06/2021	control	2021	0
W. nephrolepis	36_21	2	15/06/2021	control	2021	1
W. nephrolepis	36_21	3	15/06/2021	control	2021	1
W. nephrolepis	36_21	4	15/06/2021	control	2021	1
W. nephrolepis	36_21	5	15/06/2021	control	2021	1
W. nephrolepis	36_21	6	15/06/2021	control	2021	1
W. nephrolepis	37_21	1	15/06/2021	control	2021	0
W. nephrolepis	37_21	2	15/06/2021	control	2021	0
W. nephrolepis	37_21	3	15/06/2021	control	2021	0
W. nephrolepis	37_21	4	15/06/2021	control	2021	1
W. nephrolepis	37_21	5	15/06/2021	control	2021	1
W. nephrolepis	37_21	6	15/06/2021	control	2021	1
W. nephrolepis	38_21	1	15/06/2021	control	2021	0
W. nephrolepis	38_21	2	15/06/2021	control	2021	1
W. nephrolepis	38_21	3	15/06/2021	control	2021	1
W. nephrolepis	38_21	4	15/06/2021	control	2021	1
W. nephrolepis	38_21	5	15/06/2021	control	2021	1
W. nephrolepis	38_21	6	15/06/2021	control	2021	1
W. nephrolepis	39_21	1	15/06/2021	control	2021	0
W. nephrolepis	39_21	2	15/06/2021	control	2021	0
W. nephrolepis	39_21	3	15/06/2021	control	2021	0
W. nephrolepis	39_21	4	15/06/2021	control	2021	0
W. nephrolepis	15_21	7	15/06/2021	control	2021	1
W. nephrolepis	15_21	8	15/06/2021	control	2021	1
W. nephrolepis	15_21	9	15/06/2021	control	2021	1
W. nephrolepis	16_21	3	15/06/2021	control	2021	1
W. nephrolepis	16_21	4	15/06/2021	control	2021	1
W. nephrolepis	16_21	5	15/06/2021	control	2021	1
W. nephrolepis	16_21	6	15/06/2021	control	2021	1
W. nephrolepis	17_21	3	15/06/2021	control	2021	1
W. nephrolepis	17_21	4	15/06/2021	control	2021	1
W. nephrolepis	17_21	5	15/06/2021	control	2021	1
W. nephrolepis	36_21	7	18/06/2021	control	2021	1
W. nephrolepis	36_21	8	18/06/2021	control	2021	1
W. nephrolepis	36_21	9	18/06/2021	control	2021	1
W. nephrolepis	37_21	7	18/06/2021	control	2021	1
W. nephrolepis	37_21	8	18/06/2021	control	2021	1
W. nephrolepis	37_21	9	18/06/2021	control	2021	1
W. nephrolepis	40_21	1	18/06/2021	control	2021	1
W. nephrolepis	40_21	2	18/06/2021	control	2021	1
W. nephrolepis	38_21	7	18/06/2021	control	2021	1
W. nephrolepis	38_21	8	18/06/2021	control	2021	1
W. nephrolepis	39_21	5	18/06/2021	control	2021	1
W. nephrolepis	39_21	6	18/06/2021	control	2021	1
W. nephrolepis	39_21	7	18/06/2021	control	2021	1
W. nephrolepis	35_21	6	18/06/2021	control	2021	1
W. nephrolepis	35_21	7	18/06/2021	control	2021	1
W. nephrolepis	35_21	8	18/06/2021	control	2021	1
W. nephrolepis	29_21	5	18/06/2021	control	2021	1
W. nephrolepis	29_21	6	18/06/2021	control	2021	1
W. nephrolepis	28_21	6	18/06/2021	control	2021	1
W. nephrolepis	28_21	7	18/06/2021	control	2021	1
W. nephrolepis	28_21	8	18/06/2021	control	2021	1
W. nephrolepis	02_21	1	26/04/2021	emasculated	2021	1
W. nephrolepis	02_21	2	26/04/2021	emasculated	2021	1
W. nephrolepis	03_21	1	26/04/2021	emasculated	2021	0
W. nephrolepis	03_21	2	28/04/2021	emasculated	2021	0
W. nephrolepis	03_21	3	26/04/2021	emasculated	2021	0
W. nephrolepis	03_21	4	28/04/2021	emasculated	2021	0
W. nephrolepis	03_21	5	26/04/2021	emasculated	2021	0
W. nephrolepis	03_21	6	28/04/2021	emasculated	2021	0
W. nephrolepis	03_21	7	26/04/2021	emasculated	2021	0
W. nephrolepis	03_21	8	26/04/2021	emasculated	2021	0
W. nephrolepis	03_21	9	26/04/2021	emasculated	2021	0
W. nephrolepis	03_21	10	26/04/2021	emasculated	2021	0
W. nephrolepis	01_21	1	23/04/2021	emasculated	2021	1
W. nephrolepis	01_21	2	23/04/2021	emasculated	2021	1
W. nephrolepis	01_21	3	23/04/2021	emasculated	2021	1
W. nephrolepis	01_21	4	23/04/2021	emasculated	2021	0
W. nephrolepis	01_21	5	23/04/2021	emasculated	2021	0
W. nephrolepis	02_21	3	23/04/2021	emasculated	2021	0
W. nephrolepis	02_21	4	26/04/2021	emasculated	2021	0
W. nephrolepis	02_21	5	23/04/2021	emasculated	2021	0
W. nephrolepis	02_21	6	23/04/2021	emasculated	2021	0
W. nephrolepis	02_21	7	23/04/2021	emasculated	2021	0
W. nephrolepis	02_21	8	23/04/2021	emasculated	2021	0
W. nephrolepis	02_21	9	23/04/2021	emasculated	2021	0
W. nephrolepis	02_21	10	23/04/2021	emasculated	2021	0
W. nephrolepis	02_21	11	23/04/2021	emasculated	2021	0
W. nephrolepis	04_21	2	08/06/21	emasculated	2021	1
W. nephrolepis	04_21	3	08/06/21	emasculated	2021	1
W. nephrolepis	04_21	4	08/06/21	emasculated	2021	1
W. nephrolepis	04_21	5	08/06/21	emasculated	2021	1
W. nephrolepis	05_21	1	08/06/21	emasculated	2021	1
W. nephrolepis	05_21	2	08/06/21	emasculated	2021	1
W. nephrolepis	05_21	3	08/06/21	emasculated	2021	0
W. nephrolepis	05_21	4	08/06/21	emasculated	2021	0
W. nephrolepis	05_21	5	08/06/21	emasculated	2021	0
W. nephrolepis	05_21	6	08/06/21	emasculated	2021	0
W. nephrolepis	06_21	1	08/06/21	emasculated	2021	1
W. nephrolepis	06_21	2	08/06/21	emasculated	2021	0
W. nephrolepis	06_21	3	08/06/21	emasculated	2021	0
W. nephrolepis	06_21	4	08/06/21	emasculated	2021	0
W. nephrolepis	06_21	5	08/06/21	emasculated	2021	0
W. nephrolepis	06_21	6	08/06/21	emasculated	2021	0
W. nephrolepis	07_21	1	08/06/21	emasculated	2021	1
W. nephrolepis	07_21	2	08/06/21	emasculated	2021	1
W. nephrolepis	07_21	3	08/06/21	emasculated	2021	1
W. nephrolepis	07_21	4	08/06/21	emasculated	2021	0
W. nephrolepis	08_21	1	08/06/21	emasculated	2021	1
W. nephrolepis	08_21	2	08/06/21	emasculated	2021	1
W. nephrolepis	08_21	3	08/06/21	emasculated	2021	1
W. nephrolepis	08_21	4	08/06/21	emasculated	2021	1
W. nephrolepis	08_21	5	08/06/21	emasculated	2021	1
W. nephrolepis	08_21	6	08/06/21	emasculated	2021	0
W. nephrolepis	09_21	1	08/06/21	emasculated	2021	1
W. nephrolepis	09_21	2	08/06/21	emasculated	2021	1
W. nephrolepis	09_21	3	08/06/21	emasculated	2021	1
W. nephrolepis	09_21	4	08/06/21	emasculated	2021	1
W. nephrolepis	09_21	5	08/06/21	emasculated	2021	1
W. nephrolepis	09_21	6	08/06/21	emasculated	2021	1
W. nephrolepis	10_21	1	08/06/21	emasculated	2021	0
W. nephrolepis	10_21	2	08/06/21	emasculated	2021	0
W. nephrolepis	10_21	3	08/06/21	emasculated	2021	0
W. nephrolepis	10_21	4	08/06/21	emasculated	2021	0
W. nephrolepis	10_21	5	09/06/21	emasculated	2021	0
W. nephrolepis	10_21	6	09/06/21	emasculated	2021	0
W. nephrolepis	07_21	5	09/06/21	emasculated	2021	0
W. nephrolepis	07_21	6	09/06/21	emasculated	2021	0
W. nephrolepis	07_21	7	09/06/21	emasculated	2021	0
W. nephrolepis	07_21	8	09/06/21	emasculated	2021	0
W. nephrolepis	09_21	7	09/06/21	emasculated	2021	0
W. nephrolepis	09_21	8	09/06/21	emasculated	2021	0
W. nephrolepis	09_21	9	09/06/21	emasculated	2021	0
W. nephrolepis	09_21	10	09/06/21	emasculated	2021	0
W. nephrolepis	09_21	11	09/06/21	emasculated	2021	0
W. nephrolepis	09_21	12	09/06/21	emasculated	2021	0
W. nephrolepis	08_21	7	09/06/21	emasculated	2021	0
W. nephrolepis	08_21	8	09/06/21	emasculated	2021	0
W. nephrolepis	08_21	9	09/06/21	emasculated	2021	0
W. nephrolepis	08_21	10	09/06/21	emasculated	2021	0
W. nephrolepis	08_21	11	09/06/21	emasculated	2021	0
W. nephrolepis	06_21	7	09/06/21	emasculated	2021	0
W. nephrolepis	06_21	8	09/06/21	emasculated	2021	0
W. nephrolepis	06_21	9	09/06/21	emasculated	2021	0
W. nephrolepis	06_21	10	09/06/21	emasculated	2021	0
W. nephrolepis	05_21	7	09/06/21	emasculated	2021	0
W. nephrolepis	05_21	8	09/06/21	emasculated	2021	0
W. nephrolepis	05_21	9	09/06/21	emasculated	2021	0
W. nephrolepis	05_21	10	09/06/21	emasculated	2021	0
W. nephrolepis	11_21	1	09/06/21	emasculated	2021	1
W. nephrolepis	11_21	2	09/06/21	emasculated	2021	1
W. nephrolepis	11_21	3	09/06/21	emasculated	2021	1
W. nephrolepis	11_21	4	09/06/21	emasculated	2021	1
W. nephrolepis	11_21	5	09/06/21	emasculated	2021	1
W. nephrolepis	11_21	6	09/06/21	emasculated	2021	0
W. nephrolepis	12_21	1	09/06/21	emasculated	2021	1
W. nephrolepis	12_21	2	09/06/21	emasculated	2021	0
W. nephrolepis	12_21	3	09/06/21	emasculated	2021	0
W. nephrolepis	12_21	4	09/06/21	emasculated	2021	0
W. nephrolepis	12_21	5	09/06/21	emasculated	2021	0
W. nephrolepis	12_21	6	09/06/21	emasculated	2021	0
W. nephrolepis	04_21	6	09/06/21	emasculated	2021	1
W. nephrolepis	04_21	7	09/06/21	emasculated	2021	1
W. nephrolepis	04_21	8	09/06/21	emasculated	2021	0
W. nephrolepis	04_21	9	09/06/21	emasculated	2021	0
W. nephrolepis	13_21	1	09/06/21	emasculated	2021	1
W. nephrolepis	13_21	2	09/06/21	emasculated	2021	0
W. nephrolepis	13_21	3	09/06/21	emasculated	2021	0
W. nephrolepis	13_21	4	09/06/21	emasculated	2021	0
W. nephrolepis	13_21	5	09/06/21	emasculated	2021	0
W. nephrolepis	13_21	6	09/06/21	emasculated	2021	0
W. nephrolepis	13_21	7	09/06/21	emasculated	2021	0
W. nephrolepis	13_21	8	09/06/21	emasculated	2021	0
W. nephrolepis	11_21	7	12/06/21	emasculated	2021	0
W. nephrolepis	11_21	8	12/06/21	emasculated	2021	0
W. nephrolepis	11_21	9	12/06/21	emasculated	2021	0
W. nephrolepis	11_21	10	12/06/21	emasculated	2021	0
W. nephrolepis	12_21	7	12/06/21	emasculated	2021	0
W. nephrolepis	12_21	8	12/06/21	emasculated	2021	0
W. nephrolepis	12_21	9	12/06/21	emasculated	2021	0
W. nephrolepis	12_21	10	12/06/21	emasculated	2021	0
W. nephrolepis	14_21	1	12/06/21	emasculated	2021	0
W. nephrolepis	14_21	2	12/06/21	emasculated	2021	0
W. nephrolepis	14_21	3	12/06/21	emasculated	2021	0
W. nephrolepis	14_21	4	12/06/21	emasculated	2021	0
W. nephrolepis	15_21	1	12/06/21	emasculated	2021	0
W. nephrolepis	15_21	2	12/06/21	emasculated	2021	0
W. nephrolepis	15_21	3	12/06/21	emasculated	2021	0
W. nephrolepis	15_21	4	12/06/21	emasculated	2021	0
W. nephrolepis	15_21	5	12/06/21	emasculated	2021	0
W. nephrolepis	15_21	6	12/06/21	emasculated	2021	0
W. nephrolepis	16_21	1	12/06/21	emasculated	2021	0
W. nephrolepis	16_21	2	12/06/21	emasculated	2021	0
W. nephrolepis	04_21	10	12/06/21	emasculated	2021	0
W. nephrolepis	04_21	11	12/06/21	emasculated	2021	0
W. nephrolepis	17_21	1	12/06/21	emasculated	2021	1
W. nephrolepis	17_21	2	12/06/21	emasculated	2021	0
W. nephrolepis	18_21	4	12/06/21	emasculated	2021	1
W. nephrolepis	18_21	5	12/06/21	emasculated	2021	1
W. nephrolepis	18_21	6	12/06/21	emasculated	2021	1
W. nephrolepis	19_21	2	12/06/21	emasculated	2021	0
W. nephrolepis	19_21	3	12/06/21	emasculated	2021	0
W. nephrolepis	19_21	4	12/06/21	emasculated	2021	0
W. nephrolepis	19_21	5	12/06/21	emasculated	2021	0
W. nephrolepis	19_21	6	12/06/21	emasculated	2021	0
W. nephrolepis	20_21	1	12/06/21	emasculated	2021	1
W. nephrolepis	20_21	2	12/06/21	emasculated	2021	0
W. nephrolepis	20_21	3	12/06/21	emasculated	2021	0
W. nephrolepis	20_21	4	12/06/21	emasculated	2021	0
W. nephrolepis	20_21	5	12/06/21	emasculated	2021	0
W. nephrolepis	20_21	6	12/06/21	emasculated	2021	0
W. nephrolepis	13_21	9	12/06/21	emasculated	2021	0
W. nephrolepis	13_21	10	12/06/21	emasculated	2021	0
W. nephrolepis	13_21	11	12/06/21	emasculated	2021	0
W. nephrolepis	13_21	12	12/06/21	emasculated	2021	0
W. nephrolepis	13_21	13	12/06/21	emasculated	2021	0
W. nephrolepis	21_21	1	12/06/21	emasculated	2021	0
W. nephrolepis	21_21	2	12/06/21	emasculated	2021	0
W. nephrolepis	21_21	3	12/06/21	emasculated	2021	0
W. nephrolepis	21_21	4	12/06/21	emasculated	2021	0
W. nephrolepis	21_21	5	12/06/21	emasculated	2021	0
W. nephrolepis	21_21	6	12/06/21	emasculated	2021	0
W. nephrolepis	24_21	1	12/06/21	emasculated	2021	0
W. nephrolepis	24_21	2	12/06/21	emasculated	2021	0
W. nephrolepis	24_21	3	12/06/21	emasculated	2021	0
W. nephrolepis	24_21	4	12/06/21	emasculated	2021	0
W. nephrolepis	24_21	5	12/06/21	emasculated	2021	0
W. nephrolepis	24_21	6	12/06/21	emasculated	2021	0
W. nephrolepis	25_21	1	12/06/21	emasculated	2021	0
W. nephrolepis	26_21	1	12/06/21	emasculated	2021	1
W. nephrolepis	26_21	2	12/06/21	emasculated	2021	1
W. nephrolepis	26_21	3	12/06/21	emasculated	2021	1
W. nephrolepis	26_21	4	12/06/21	emasculated	2021	0
W. nephrolepis	26_21	5	12/06/21	emasculated	2021	0
W. nephrolepis	27_21	1	12/06/21	emasculated	2021	1
W. nephrolepis	27_21	2	12/06/21	emasculated	2021	1
W. nephrolepis	27_21	3	12/06/21	emasculated	2021	1
W. nephrolepis	22_21	1	15/06/2021	emasculated	2021	0
W. nephrolepis	22_21	2	15/06/2021	emasculated	2021	0
W. nephrolepis	22_21	3	15/06/2021	emasculated	2021	0
W. nephrolepis	22_21	4	15/06/2021	emasculated	2021	0
W. nephrolepis	23_21	1	15/06/2021	emasculated	2021	0
W. nephrolepis	23_21	2	15/06/2021	emasculated	2021	0
W. nephrolepis	23_21	3	15/06/2021	emasculated	2021	0
W. nephrolepis	23_21	4	15/06/2021	emasculated	2021	0
W. nephrolepis	23_21	5	15/06/2021	emasculated	2021	0
W. nephrolepis	20_21	7	15/06/2021	emasculated	2021	0
W. nephrolepis	19_21	7	15/06/2021	emasculated	2021	0
W. nephrolepis	19_21	8	15/06/2021	emasculated	2021	0
W. nephrolepis	19_21	9	15/06/2021	emasculated	2021	0
W. nephrolepis	28_21	1	15/06/2021	emasculated	2021	0
W. nephrolepis	28_21	2	15/06/2021	emasculated	2021	0
W. nephrolepis	28_21	3	15/06/2021	emasculated	2021	0
W. nephrolepis	28_21	4	15/06/2021	emasculated	2021	0
W. nephrolepis	28_21	5	15/06/2021	emasculated	2021	0
W. nephrolepis	29_21	1	15/06/2021	emasculated	2021	0
W. nephrolepis	29_21	2	15/06/2021	emasculated	2021	0
W. nephrolepis	29_21	3	15/06/2021	emasculated	2021	0
W. nephrolepis	29_21	4	15/06/2021	emasculated	2021	0
W. nephrolepis	30_21	2	15/06/2021	emasculated	2021	0
W. nephrolepis	30_21	3	15/06/2021	emasculated	2021	0
W. nephrolepis	30_21	4	15/06/2021	emasculated	2021	0
W. nephrolepis	31_21	1	15/06/2021	emasculated	2021	1
W. nephrolepis	31_21	2	15/06/2021	emasculated	2021	0
W. nephrolepis	31_21	3	15/06/2021	emasculated	2021	0
W. nephrolepis	32_21	1	15/06/2021	emasculated	2021	1
W. nephrolepis	32_21	2	15/06/2021	emasculated	2021	1
W. nephrolepis	32_21	3	15/06/2021	emasculated	2021	0
W. nephrolepis	32_21	4	15/06/2021	emasculated	2021	0
W. nephrolepis	27_21	4	15/06/2021	emasculated	2021	0
W. nephrolepis	27_21	5	15/06/2021	emasculated	2021	0
W. nephrolepis	27_21	6	15/06/2021	emasculated	2021	0
W. nephrolepis	25_21	2	15/06/2021	emasculated	2021	0
W. nephrolepis	25_21	3	15/06/2021	emasculated	2021	0
W. nephrolepis	25_21	4	15/06/2021	emasculated	2021	0
W. nephrolepis	25_21	5	15/06/2021	emasculated	2021	0
W. nephrolepis	25_21	6	15/06/2021	emasculated	2021	0
W. nephrolepis	25_21	7	15/06/2021	emasculated	2021	0
W. nephrolepis	26_21	6	15/06/2021	emasculated	2021	0
W. nephrolepis	26_21	7	15/06/2021	emasculated	2021	0
W. nephrolepis	33_21	1	15/06/2021	emasculated	2021	0
W. nephrolepis	33_21	2	15/06/2021	emasculated	2021	0
W. nephrolepis	33_21	3	15/06/2021	emasculated	2021	0
W. nephrolepis	24_21	7	15/06/2021	emasculated	2021	0
W. nephrolepis	24_21	8	15/06/2021	emasculated	2021	0
W. nephrolepis	24_21	9	15/06/2021	emasculated	2021	0
W. nephrolepis	34_21	1	15/06/2021	emasculated	2021	0
W. nephrolepis	34_21	2	15/06/2021	emasculated	2021	0
W. nephrolepis	34_21	3	15/06/2021	emasculated	2021	0
W. nephrolepis	34_21	4	15/06/2021	emasculated	2021	0
W. nephrolepis	34_21	5	15/06/2021	emasculated	2021	0
W. nephrolepis	35_21	1	15/06/2021	emasculated	2021	1
W. nephrolepis	35_21	2	15/06/2021	emasculated	2021	1
W. nephrolepis	35_21	3	15/06/2021	emasculated	2021	0
W. nephrolepis	35_21	4	15/06/2021	emasculated	2021	0
W. nephrolepis	35_21	5	15/06/2021	emasculated	2021	0
W. nephrolepis	18_21	7	15/06/2021	emasculated	2021	1
W. nephrolepis	18_21	8	15/06/2021	emasculated	2021	0
W. nephrolepis	18_21	9	15/06/2021	emasculated	2021	0
W. nephrolepis	11_21	11	15/06/2021	emasculated	2021	0
W. nephrolepis	11_21	12	15/06/2021	emasculated	2021	0
W. nephrolepis	14_21	5	15/06/2021	emasculated	2021	0
W. nephrolepis	14_21	6	15/06/2021	emasculated	2021	0
W. nephrolepis	14_21	7	15/06/2021	emasculated	2021	0
W. nephrolepis	14_21	8	15/06/2021	emasculated	2021	0
W. nephrolepis	14_21	9	15/06/2021	emasculated	2021	0
W. nephrolepis	14_21	10	15/06/2021	emasculated	2021	0
W. nephrolepis	36_21	1	15/06/2021	emasculated	2021	0
W. nephrolepis	36_21	2	15/06/2021	emasculated	2021	0
W. nephrolepis	36_21	3	15/06/2021	emasculated	2021	0
W. nephrolepis	36_21	4	15/06/2021	emasculated	2021	0
W. nephrolepis	36_21	5	15/06/2021	emasculated	2021	0
W. nephrolepis	36_21	6	15/06/2021	emasculated	2021	0
W. nephrolepis	37_21	1	15/06/2021	emasculated	2021	0
W. nephrolepis	37_21	2	15/06/2021	emasculated	2021	0
W. nephrolepis	37_21	3	15/06/2021	emasculated	2021	0
W. nephrolepis	37_21	4	15/06/2021	emasculated	2021	0
W. nephrolepis	37_21	5	15/06/2021	emasculated	2021	0
W. nephrolepis	37_21	6	15/06/2021	emasculated	2021	0
W. nephrolepis	38_21	1	15/06/2021	emasculated	2021	1
W. nephrolepis	38_21	2	15/06/2021	emasculated	2021	1
W. nephrolepis	38_21	3	15/06/2021	emasculated	2021	1
W. nephrolepis	38_21	4	15/06/2021	emasculated	2021	0
W. nephrolepis	38_21	5	15/06/2021	emasculated	2021	0
W. nephrolepis	38_21	6	15/06/2021	emasculated	2021	0
W. nephrolepis	39_21	1	15/06/2021	emasculated	2021	1
W. nephrolepis	39_21	2	15/06/2021	emasculated	2021	0
W. nephrolepis	39_21	3	15/06/2021	emasculated	2021	0
W. nephrolepis	39_21	4	15/06/2021	emasculated	2021	0
W. nephrolepis	15_21	7	15/06/2021	emasculated	2021	0
W. nephrolepis	15_21	8	15/06/2021	emasculated	2021	0
W. nephrolepis	15_21	9	15/06/2021	emasculated	2021	0
W. nephrolepis	16_21	3	15/06/2021	emasculated	2021	0
W. nephrolepis	16_21	4	15/06/2021	emasculated	2021	0
W. nephrolepis	16_21	5	15/06/2021	emasculated	2021	0
W. nephrolepis	16_21	6	15/06/2021	emasculated	2021	0
W. nephrolepis	17_21	3	15/06/2021	emasculated	2021	0
W. nephrolepis	17_21	4	15/06/2021	emasculated	2021	0
W. nephrolepis	17_21	5	15/06/2021	emasculated	2021	0
W. nephrolepis	36_21	7	18/06/2021	emasculated	2021	0
W. nephrolepis	36_21	8	18/06/2021	emasculated	2021	0
W. nephrolepis	36_21	9	18/06/2021	emasculated	2021	0
W. nephrolepis	37_21	7	18/06/2021	emasculated	2021	0
W. nephrolepis	37_21	8	18/06/2021	emasculated	2021	0
W. nephrolepis	37_21	9	18/06/2021	emasculated	2021	0
W. nephrolepis	40_21	1	18/06/2021	emasculated	2021	0
W. nephrolepis	40_21	2	18/06/2021	emasculated	2021	0
W. nephrolepis	38_21	7	18/06/2021	emasculated	2021	0
W. nephrolepis	38_21	8	18/06/2021	emasculated	2021	0
W. nephrolepis	39_21	5	18/06/2021	emasculated	2021	0
W. nephrolepis	39_21	6	18/06/2021	emasculated	2021	0
W. nephrolepis	39_21	7	18/06/2021	emasculated	2021	0
W. nephrolepis	35_21	6	18/06/2021	emasculated	2021	0
W. nephrolepis	35_21	7	18/06/2021	emasculated	2021	0
W. nephrolepis	35_21	8	18/06/2021	emasculated	2021	0
W. nephrolepis	29_21	5	18/06/2021	emasculated	2021	0
W. nephrolepis	29_21	6	18/06/2021	emasculated	2021	0
W. nephrolepis	28_21	6	18/06/2021	emasculated	2021	0
W. nephrolepis	28_21	7	18/06/2021	emasculated	2021	0
W. nephrolepis	28_21	8	18/06/2021	emasculated	2021	0
W. pedicellata	11-Nat/em	1	30/03/2020	control	2020	1
W. pedicellata	11-Nat/em	2	30/03/2020	control	2020	0
W. pedicellata	11-Nat/em	3	30/03/2020	control	2020	1
W. pedicellata	11-Nat/em	4	30/03/2020	control	2020	1
W. pedicellata	11-Nat/em	5	30/03/2020	control	2020	0
W. pedicellata	11-Nat/em	6	31/03/2020	control	2020	0
W. pedicellata	11-Nat/em	7	31/03/2020	control	2020	1
W. pedicellata	11-Nat/em	8	31/03/2020	control	2020	1
W. pedicellata	11-Nat/em	9	31/03/2020	control	2020	1
W. pedicellata	11-Nat/em	10	01/04/20	control	2020	0
W. pedicellata	11-Nat/em	11	01/04/20	control	2020	1
W. pedicellata	11-Nat/em	12	01/04/20	control	2020	0
W. pedicellata	12-Nat/em	1	30/03/2020	control	2020	1
W. pedicellata	12-Nat/em	2	30/03/2020	control	2020	0
W. pedicellata	12-Nat/em	3	31/03/2020	control	2020	0
W. pedicellata	12-Nat/em	4	31/03/2020	control	2020	0
W. pedicellata	12-Nat/em	5	31/03/2020	control	2020	0
W. pedicellata	12-Nat/em	6	31/03/2020	control	2020	0
W. pedicellata	12-Nat/em	7	01/04/20	control	2020	0
W. pedicellata	12-Nat/em	8	01/04/20	control	2020	0
W. pedicellata	12-Nat/em	9	01/04/20	control	2020	0
W. pedicellata	12-Nat/em	10	01/04/20	control	2020	0
W. pedicellata	13-Nat/em	1	30/03/2020	control	2020	0
W. pedicellata	13-Nat/em	2	31/03/2020	control	2020	1
W. pedicellata	13-Nat/em	3	31/03/2020	control	2020	1
W. pedicellata	13-Nat/em	4	31/03/2020	control	2020	0
W. pedicellata	13-Nat/em	5	31/03/2020	control	2020	0
W. pedicellata	13-Nat/em	6	01/04/20	control	2020	1
W. pedicellata	13-Nat/em	7	01/04/20	control	2020	0
W. pedicellata	13-Nat/em	8	01/04/20	control	2020	0
W. pedicellata	13-Nat/em	9	01/04/20	control	2020	0
W. pedicellata	14-Nat/em	1	30/03/2020	control	2020	0
W. pedicellata	14-Nat/em	2	30/03/2020	control	2020	0
W. pedicellata	14-Nat/em	3	30/03/2020	control	2020	0
W. pedicellata	14-Nat/em	4	30/03/2020	control	2020	0
W. pedicellata	14-Nat/em	5	31/03/2020	control	2020	0
W. pedicellata	15-Nat/em	1	30/03/2020	control	2020	1
W. pedicellata	15-Nat/em	2	30/03/2020	control	2020	0
W. pedicellata	15-Nat/em	3	30/03/2020	control	2020	0
W. pedicellata	15-Nat/em	4	30/03/2020	control	2020	1
W. pedicellata	15-Nat/em	5	31/03/2020	control	2020	1
W. pedicellata	15-Nat/em	6	31/03/2020	control	2020	0
W. pedicellata	15-Nat/em	7	31/03/2020	control	2020	1
W. pedicellata	15-Nat/em	8	31/03/2020	control	2020	0
W. pedicellata	15-Nat/em	9	01/04/20	control	2020	0
W. pedicellata	15-Nat/em	10	01/04/20	control	2020	0
W. pedicellata	15-Nat/em	11	01/04/20	control	2020	0
W. pedicellata	17-Nat/em	1	31/03/2020	control	2020	0
W. pedicellata	17-Nat/em	2	31/03/2020	control	2020	1
W. pedicellata	17-Nat/em	3	01/04/20	control	2020	0
W. pedicellata	17-Nat/em	4	01/04/20	control	2020	1
W. pedicellata	17-Nat/em	5	01/04/20	control	2020	0
W. pedicellata	17-Nat/em	6	01/04/20	control	2020	0
W. pedicellata	1-Nat/em	1	09/03/20	control	2020	0
W. pedicellata	1-Nat/em	2	09/03/20	control	2020	1
W. pedicellata	1-Nat/em	3	09/03/20	control	2020	1
W. pedicellata	1-Nat/em	4	09/03/20	control	2020	0
W. pedicellata	1-Nat/em	5	12/03/20	control	2020	1
W. pedicellata	1-Nat/em	6	12/03/20	control	2020	1
W. pedicellata	1-Nat/em	7	12/03/20	control	2020	0
W. pedicellata	1-Nat/em	8	12/03/20	control	2020	1
W. pedicellata	2-Nat/em	1	13/03/2020	control	2020	1
W. pedicellata	2-Nat/em	2	13/03/2020	control	2020	0
W. pedicellata	2-Nat/em	3	13/03/2020	control	2020	0
W. pedicellata	2-Nat/em	4	13/03/2020	control	2020	0
W. pedicellata	2-Nat/em	5	13/03/2020	control	2020	0
W. pedicellata	2-Nat/em	6	16/03/2020	control	2020	1
W. pedicellata	2-Nat/em	7	16/03/2020	control	2020	1
W. pedicellata	2-Nat/em	8	16/03/2020	control	2020	0
W. pedicellata	2-Nat/em	9	16/03/2020	control	2020	0
W. pedicellata	6-Nat/em	1	27/03/2020	control	2020	0
W. pedicellata	6-Nat/em	2	30/03/2020	control	2020	0
W. pedicellata	6-Nat/em	3	30/03/2020	control	2020	0
W. pedicellata	6-Nat/em	4	30/03/2020	control	2020	1
W. pedicellata	6-Nat/em	5	30/03/2020	control	2020	0
W. pedicellata	6-Nat/em	6	31/03/2020	control	2020	1
W. pedicellata	6-Nat/em	7	31/03/2020	control	2020	1
W. pedicellata	6-Nat/em	8	31/03/2020	control	2020	1
W. pedicellata	6-Nat/em	9	31/03/2020	control	2020	1
W. pedicellata	6-Nat/em	10	01/04/20	control	2020	0
W. pedicellata	6-Nat/em	11	01/04/20	control	2020	0
W. pedicellata	7-Nat/em	1	27/03/2020	control	2020	0
W. pedicellata	7-Nat/em	2	27/03/2020	control	2020	0
W. pedicellata	7-Nat/em	3	27/03/2020	control	2020	0
W. pedicellata	7-Nat/em	4	27/03/2020	control	2020	0
W. pedicellata	7-Nat/em	5	30/03/2020	control	2020	0
W. pedicellata	7-Nat/em	6	30/03/2020	control	2020	0
W. pedicellata	7-Nat/em	7	30/03/2020	control	2020	0
W. pedicellata	7-Nat/em	8	30/03/2020	control	2020	0
W. pedicellata	7-Nat/em	9	31/03/2020	control	2020	0
W. pedicellata	7-Nat/em	10	31/03/2020	control	2020	0
W. pedicellata	7-Nat/em	11	31/03/2020	control	2020	0
W. pedicellata	7-Nat/em	12	31/03/2020	control	2020	0
W. pedicellata	7-Nat/em	13	01/04/20	control	2020	1
W. pedicellata	8-Nat/em	1	30/03/2020	control	2020	0
W. pedicellata	8-Nat/em	2	30/03/2020	control	2020	0
W. pedicellata	8-Nat/em	3	30/03/2020	control	2020	0
W. pedicellata	8-Nat/em	4	30/03/2020	control	2020	0
W. pedicellata	8-Nat/em	5	31/03/2020	control	2020	0
W. pedicellata	8-Nat/em	6	31/03/2020	control	2020	0
W. pedicellata	8-Nat/em	7	31/03/2020	control	2020	0
W. pedicellata	8-Nat/em	8	31/03/2020	control	2020	1
W. pedicellata	8-Nat/em	9	01/04/20	control	2020	1
W. pedicellata	8-Nat/em	10	01/04/20	control	2020	0
W. pedicellata	8-Nat/em	11	01/04/20	control	2020	0
W. pedicellata	8-Nat/em	12	01/04/20	control	2020	1
W. pedicellata	9-Nat/em	1	30/03/2020	control	2020	0
W. pedicellata	9-Nat/em	2	30/03/2020	control	2020	0
W. pedicellata	9-Nat/em	3	30/03/2020	control	2020	0
W. pedicellata	9-Nat/em	4	31/03/2020	control	2020	0
W. pedicellata	9-Nat/em	5	31/03/2020	control	2020	0
W. pedicellata	9-Nat/em	6	31/03/2020	control	2020	1
W. pedicellata	9-Nat/em	7	31/03/2020	control	2020	0
W. pedicellata	9-Nat/em	7	01/04/20	control	2020	0
W. pedicellata	9-Nat/em	8	01/04/20	control	2020	0
W. pedicellata	9-Nat/em	9	01/04/20	control	2020	1
W. pedicellata	9-Nat/em	10	01/04/20	control	2020	0
W. pedicellata	18-Nat/20	1	26/06/2020	control	2020	0
W. pedicellata	18-Nat/20	2	26/06/2020	control	2020	0
W. pedicellata	18-Nat/20	3	26/06/2020	control	2020	1
W. pedicellata	18-Nat/20	4	26/06/2020	control	2020	0
W. pedicellata	18-Nat/20	1	01/07/20	control	2020	1
W. pedicellata	18-Nat/20	2	01/07/20	control	2020	0
W. pedicellata	11-Nat/em	1	30/03/2020	emasculated	2020	1
W. pedicellata	11-Nat/em	2	30/03/2020	emasculated	2020	1
W. pedicellata	11-Nat/em	3	30/03/2020	emasculated	2020	1
W. pedicellata	11-Nat/em	4	30/03/2020	emasculated	2020	1
W. pedicellata	11-Nat/em	5	30/03/2020	emasculated	2020	1
W. pedicellata	11-Nat/em	6	31/03/2020	emasculated	2020	1
W. pedicellata	11-Nat/em	7	31/03/2020	emasculated	2020	1
W. pedicellata	11-Nat/em	8	31/03/2020	emasculated	2020	0
W. pedicellata	11-Nat/em	9	31/03/2020	emasculated	2020	0
W. pedicellata	11-Nat/em	10	01/04/20	emasculated	2020	0
W. pedicellata	11-Nat/em	11	01/04/20	emasculated	2020	0
W. pedicellata	11-Nat/em	12	01/04/20	emasculated	2020	1
W. pedicellata	12-Nat/em	1	30/03/2020	emasculated	2020	1
W. pedicellata	12-Nat/em	2	30/03/2020	emasculated	2020	0
W. pedicellata	12-Nat/em	3	31/03/2020	emasculated	2020	0
W. pedicellata	12-Nat/em	4	31/03/2020	emasculated	2020	0
W. pedicellata	12-Nat/em	5	31/03/2020	emasculated	2020	0
W. pedicellata	12-Nat/em	6	31/03/2020	emasculated	2020	0
W. pedicellata	12-Nat/em	7	01/04/20	emasculated	2020	0
W. pedicellata	12-Nat/em	8	01/04/20	emasculated	2020	0
W. pedicellata	12-Nat/em	9	01/04/20	emasculated	2020	0
W. pedicellata	12-Nat/em	10	01/04/20	emasculated	2020	0
W. pedicellata	13-Nat/em	1	30/03/2020	emasculated	2020	0
W. pedicellata	13-Nat/em	2	31/03/2020	emasculated	2020	1
W. pedicellata	13-Nat/em	3	31/03/2020	emasculated	2020	0
W. pedicellata	13-Nat/em	4	31/03/2020	emasculated	2020	0
W. pedicellata	13-Nat/em	5	31/03/2020	emasculated	2020	0
W. pedicellata	13-Nat/em	6	01/04/20	emasculated	2020	0
W. pedicellata	13-Nat/em	7	01/04/20	emasculated	2020	0
W. pedicellata	13-Nat/em	8	01/04/20	emasculated	2020	0
W. pedicellata	13-Nat/em	9	01/04/20	emasculated	2020	0
W. pedicellata	14-Nat/em	1	30/03/2020	emasculated	2020	1
W. pedicellata	14-Nat/em	2	30/03/2020	emasculated	2020	0
W. pedicellata	14-Nat/em	3	30/03/2020	emasculated	2020	0
W. pedicellata	14-Nat/em	4	30/03/2020	emasculated	2020	0
W. pedicellata	14-Nat/em	5	31/03/2020	emasculated	2020	0
W. pedicellata	15-Nat/em	1	30/03/2020	emasculated	2020	1
W. pedicellata	15-Nat/em	2	30/03/2020	emasculated	2020	1
W. pedicellata	15-Nat/em	3	30/03/2020	emasculated	2020	1
W. pedicellata	15-Nat/em	4	30/03/2020	emasculated	2020	1
W. pedicellata	15-Nat/em	5	31/03/2020	emasculated	2020	1
W. pedicellata	15-Nat/em	6	31/03/2020	emasculated	2020	1
W. pedicellata	15-Nat/em	7	31/03/2020	emasculated	2020	1
W. pedicellata	15-Nat/em	8	31/03/2020	emasculated	2020	1
W. pedicellata	15-Nat/em	9	01/04/20	emasculated	2020	1
W. pedicellata	15-Nat/em	10	01/04/20	emasculated	2020	0
W. pedicellata	15-Nat/em	11	01/04/20	emasculated	2020	0
W. pedicellata	17-Nat/em	1	31/03/2020	emasculated	2020	1
W. pedicellata	17-Nat/em	2	31/03/2020	emasculated	2020	1
W. pedicellata	17-Nat/em	3	01/04/20	emasculated	2020	1
W. pedicellata	17-Nat/em	4	01/04/20	emasculated	2020	1
W. pedicellata	17-Nat/em	5	01/04/20	emasculated	2020	0
W. pedicellata	17-Nat/em	6	01/04/20	emasculated	2020	0
W. pedicellata	1-Nat/em	1	09/03/20	emasculated	2020	0
W. pedicellata	1-Nat/em	2	09/03/20	emasculated	2020	0
W. pedicellata	1-Nat/em	3	09/03/20	emasculated	2020	0
W. pedicellata	1-Nat/em	4	09/03/20	emasculated	2020	0
W. pedicellata	1-Nat/em	5	12/03/20	emasculated	2020	0
W. pedicellata	1-Nat/em	6	12/03/20	emasculated	2020	0
W. pedicellata	1-Nat/em	7	12/03/20	emasculated	2020	0
W. pedicellata	1-Nat/em	8	12/03/20	emasculated	2020	0
W. pedicellata	2-Nat/em	1	13/03/2020	emasculated	2020	0
W. pedicellata	2-Nat/em	2	13/03/2020	emasculated	2020	0
W. pedicellata	2-Nat/em	3	13/03/2020	emasculated	2020	0
W. pedicellata	2-Nat/em	4	13/03/2020	emasculated	2020	0
W. pedicellata	2-Nat/em	5	13/03/2020	emasculated	2020	0
W. pedicellata	2-Nat/em	6	16/03/2020	emasculated	2020	0
W. pedicellata	2-Nat/em	7	16/03/2020	emasculated	2020	0
W. pedicellata	2-Nat/em	8	16/03/2020	emasculated	2020	0
W. pedicellata	2-Nat/em	9	16/03/2020	emasculated	2020	1
W. pedicellata	6-Nat/em	1	27/03/2020	emasculated	2020	0
W. pedicellata	6-Nat/em	2	30/03/2020	emasculated	2020	0
W. pedicellata	6-Nat/em	3	30/03/2020	emasculated	2020	1
W. pedicellata	6-Nat/em	4	30/03/2020	emasculated	2020	1
W. pedicellata	6-Nat/em	5	30/03/2020	emasculated	2020	1
W. pedicellata	6-Nat/em	6	31/03/2020	emasculated	2020	1
W. pedicellata	6-Nat/em	7	31/03/2020	emasculated	2020	0
W. pedicellata	6-Nat/em	8	31/03/2020	emasculated	2020	0
W. pedicellata	6-Nat/em	9	31/03/2020	emasculated	2020	0
W. pedicellata	6-Nat/em	10	01/04/20	emasculated	2020	1
W. pedicellata	6-Nat/em	11	01/04/20	emasculated	2020	0
W. pedicellata	7-Nat/em	1	27/03/2020	emasculated	2020	1
W. pedicellata	7-Nat/em	2	27/03/2020	emasculated	2020	0
W. pedicellata	7-Nat/em	3	27/03/2020	emasculated	2020	0
W. pedicellata	7-Nat/em	4	27/03/2020	emasculated	2020	0
W. pedicellata	7-Nat/em	5	30/03/2020	emasculated	2020	0
W. pedicellata	7-Nat/em	6	30/03/2020	emasculated	2020	0
W. pedicellata	7-Nat/em	7	30/03/2020	emasculated	2020	0
W. pedicellata	7-Nat/em	8	30/03/2020	emasculated	2020	0
W. pedicellata	7-Nat/em	9	31/03/2020	emasculated	2020	0
W. pedicellata	7-Nat/em	10	31/03/2020	emasculated	2020	0
W. pedicellata	7-Nat/em	11	31/03/2020	emasculated	2020	0
W. pedicellata	7-Nat/em	12	31/03/2020	emasculated	2020	0
W. pedicellata	7-Nat/em	13	01/04/20	emasculated	2020	0
W. pedicellata	8-Nat/em	1	30/03/2020	emasculated	2020	0
W. pedicellata	8-Nat/em	2	30/03/2020	emasculated	2020	0
W. pedicellata	8-Nat/em	3	30/03/2020	emasculated	2020	0
W. pedicellata	8-Nat/em	4	30/03/2020	emasculated	2020	0
W. pedicellata	8-Nat/em	5	31/03/2020	emasculated	2020	0
W. pedicellata	8-Nat/em	6	31/03/2020	emasculated	2020	0
W. pedicellata	8-Nat/em	7	31/03/2020	emasculated	2020	0
W. pedicellata	8-Nat/em	8	31/03/2020	emasculated	2020	0
W. pedicellata	8-Nat/em	9	01/04/20	emasculated	2020	0
W. pedicellata	8-Nat/em	10	01/04/20	emasculated	2020	0
W. pedicellata	8-Nat/em	11	01/04/20	emasculated	2020	0
W. pedicellata	8-Nat/em	12	01/04/20	emasculated	2020	0
W. pedicellata	9-Nat/em	1	30/03/2020	emasculated	2020	0
W. pedicellata	9-Nat/em	2	30/03/2020	emasculated	2020	0
W. pedicellata	9-Nat/em	3	30/03/2020	emasculated	2020	0
W. pedicellata	9-Nat/em	4	31/03/2020	emasculated	2020	0
W. pedicellata	9-Nat/em	5	31/03/2020	emasculated	2020	0
W. pedicellata	9-Nat/em	6	31/03/2020	emasculated	2020	0
W. pedicellata	9-Nat/em	7	31/03/2020	emasculated	2020	0
W. pedicellata	9-Nat/em	7	01/04/20	emasculated	2020	0
W. pedicellata	9-Nat/em	8	01/04/20	emasculated	2020	0
W. pedicellata	9-Nat/em	9	01/04/20	emasculated	2020	0
W. pedicellata	9-Nat/em	10	01/04/20	emasculated	2020	0
W. pedicellata	18-Nat/20	1	26/06/2020	emasculated	2020	0
W. pedicellata	18-Nat/20	2	26/06/2020	emasculated	2020	0
W. pedicellata	18-Nat/20	3	26/06/2020	emasculated	2020	0
W. pedicellata	18-Nat/20	4	26/06/2020	emasculated	2020	0
W. pedicellata	18-Nat/20	1	01/07/20	emasculated	2020	0
W. pedicellata	18-Nat/20	2	01/07/20	emasculated	2020	0
W. pedicellata	20_21	13	13/04/2021	control	2021	0
W. pedicellata	20_21	1	05/04/21	control	2021	0
W. pedicellata	20_21	2	05/04/21	control	2021	0
W. pedicellata	20_21	3	05/04/21	control	2021	1
W. pedicellata	11_21	1	17/02/2021	control	2021	1
W. pedicellata	11_21	2	17/02/2021	control	2021	1
W. pedicellata	11_21	3	17/02/2021	control	2021	0
W. pedicellata	11_21	4	17/02/2021	control	2021	1
W. pedicellata	11_21	5	19/02/2021	control	2021	0
W. pedicellata	11_21	6	19/02/2021	control	2021	0
W. pedicellata	11_21	7	19/02/2021	control	2021	0
W. pedicellata	11_21	8	19/02/2021	control	2021	0
W. pedicellata	12_21	1	17/02/2021	control	2021	1
W. pedicellata	12_21	2	17/02/2021	control	2021	0
W. pedicellata	12_21	3	17/02/2021	control	2021	1
W. pedicellata	12_21	4	17/02/2021	control	2021	1
W. pedicellata	12_21	5	17/02/2021	control	2021	1
W. pedicellata	12_21	6	19/02/2021	control	2021	0
W. pedicellata	12_21	7	19/02/2021	control	2021	0
W. pedicellata	12_21	8	19/02/2021	control	2021	0
W. pedicellata	12_21	9	19/02/2021	control	2021	0
W. pedicellata	17_20	5	17/02/2021	control	2021	0
W. pedicellata	17_20	6	17/02/2021	control	2021	0
W. pedicellata	17_20	7	17/02/2021	control	2021	0
W. pedicellata	17_20	8	17/02/2021	control	2021	1
W. pedicellata	17_20	9	19/02/2021	control	2021	1
W. pedicellata	17_20	10	19/02/2021	control	2021	1
W. pedicellata	17_20	11	19/02/2021	control	2021	0
W. pedicellata	17_20	12	19/02/2021	control	2021	1
W. pedicellata	19_21	1	05/04/21	control	2021	1
W. pedicellata	19_21	2	05/04/21	control	2021	1
W. pedicellata	19_21	3	05/04/21	control	2021	1
W. pedicellata	19_21	7	12/04/21	control	2021	0
W. pedicellata	19_21	8	12/04/21	control	2021	0
W. pedicellata	19_21	9	12/04/21	control	2021	0
W. pedicellata	19_21	10	12/04/21	control	2021	0
W. pedicellata	19_21	11	13/04/2021	control	2021	0
W. pedicellata	19_21	12	13/04/2021	control	2021	0
W. pedicellata	19_21	13	13/04/2021	control	2021	0
W. pedicellata	19_21	14	13/04/2021	control	2021	0
W. pedicellata	29_21	1	12/04/21	control	2021	1
W. pedicellata	29_21	2	12/04/21	control	2021	1
W. pedicellata	29_21	3	12/04/21	control	2021	0
W. pedicellata	29_21	4	12/04/21	control	2021	0
W. pedicellata	29_21	5	13/04/2021	control	2021	0
W. pedicellata	29_21	6	13/04/2021	control	2021	0
W. pedicellata	29_21	7	13/04/2021	control	2021	0
W. pedicellata	29_21	8	13/04/2021	control	2021	0
W. pedicellata	17_20	1	15/02/2021	control	2021	1
W. pedicellata	17_20	2	15/02/2021	control	2021	0
W. pedicellata	17_20	3	15/02/2021	control	2021	0
W. pedicellata	17_20	4	15/02/2021	control	2021	0
W. pedicellata	19_21	4	07/04/21	control	2021	1
W. pedicellata	19_21	5	07/04/21	control	2021	1
W. pedicellata	19_21	6	07/04/21	control	2021	1
W. pedicellata	08_21	1	15/02/2021	control	2021	1
W. pedicellata	08_21	2	15/02/2021	control	2021	0
W. pedicellata	08_21	3	15/02/2021	control	2021	0
W. pedicellata	08_21	4	15/02/2021	control	2021	0
W. pedicellata	08_21	5	15/02/2021	control	2021	0
W. pedicellata	08_21	6	19/02/2021	control	2021	0
W. pedicellata	08_21	7	19/02/2021	control	2021	0
W. pedicellata	08_21	8	19/02/2021	control	2021	0
W. pedicellata	08_21	9	19/02/2021	control	2021	0
W. pedicellata	20_21	9	12/04/21	control	2021	1
W. pedicellata	25_21	4	13/04/2021	control	2021	1
W. pedicellata	25_21	5	13/04/2021	control	2021	1
W. pedicellata	25_21	6	13/04/2021	control	2021	0
W. pedicellata	25_21	7	13/04/2021	control	2021	0
W. pedicellata	22_21*	1	07/04/21	control	2021	1
W. pedicellata	22_21*	2	07/04/21	control	2021	1
W. pedicellata	22_21*	3	07/04/21	control	2021	1
W. pedicellata	22_21*	4	07/04/21	control	2021	0
W. pedicellata	25_21	1	12/04/21	control	2021	1
W. pedicellata	25_21	8	15/04/2021	control	2021	0
W. pedicellata	25_21	9	15/04/2021	control	2021	0
W. pedicellata	25_21	10	15/04/2021	control	2021	0
W. pedicellata	25_21	11	15/04/2021	control	2021	0
W. pedicellata	25_21	12	19/04/2021	control	2021	0
W. pedicellata	25_21	13	19/04/2021	control	2021	0
W. pedicellata	31_21	1	15/04/2021	control	2021	1
W. pedicellata	31_21	2	15/04/2021	control	2021	1
W. pedicellata	31_21	3	15/04/2021	control	2021	1
W. pedicellata	31_21	4	15/04/2021	control	2021	1
W. pedicellata	31_21	5	15/04/2021	control	2021	1
W. pedicellata	31_21	6	19/04/2021	control	2021	0
W. pedicellata	31_21	7	19/04/2021	control	2021	0
W. pedicellata	31_21	8	19/04/2021	control	2021	0
W. pedicellata	31_21	9	19/04/2021	control	2021	0
W. pedicellata	31_21	10	19/04/2021	control	2021	0
W. pedicellata	02_21	1	15/02/2021	control	2021	1
W. pedicellata	02_21	2	15/02/2021	control	2021	1
W. pedicellata	02_21	3	15/02/2021	control	2021	0
W. pedicellata	02_21	4	15/02/2021	control	2021	1
W. pedicellata	02_21	5	17/02/2021	control	2021	1
W. pedicellata	02_21	6	17/02/2021	control	2021	0
W. pedicellata	02_21	7	17/02/2021	control	2021	0
W. pedicellata	02_21	8	17/02/2021	control	2021	1
W. pedicellata	02_21	9	17/02/2021	control	2021	1
W. pedicellata	02_21	10	19/02/2021	control	2021	0
W. pedicellata	02_21	11	19/02/2021	control	2021	1
W. pedicellata	02_21	12	19/02/2021	control	2021	1
W. pedicellata	02_21	13	19/02/2021	control	2021	1
W. pedicellata	01_21	1	15/02/2021	control	2021	0
W. pedicellata	01_21	2	15/02/2021	control	2021	0
W. pedicellata	01_21	3	15/02/2021	control	2021	0
W. pedicellata	01_21	4	15/02/2021	control	2021	0
W. pedicellata	01_21	5	17/02/2021	control	2021	0
W. pedicellata	01_21	6	17/02/2021	control	2021	0
W. pedicellata	01_21	7	17/02/2021	control	2021	0
W. pedicellata	01_21	8	17/02/2021	control	2021	0
W. pedicellata	01_21	9	19/02/2021	control	2021	0
W. pedicellata	01_21	10	19/02/2021	control	2021	0
W. pedicellata	01_21	11	19/02/2021	control	2021	0
W. pedicellata	01_21	12	19/02/2021	control	2021	0
W. pedicellata	13_21	1	17/02/2021	control	2021	1
W. pedicellata	13_21	2	17/02/2021	control	2021	0
W. pedicellata	13_21	3	17/02/2021	control	2021	0
W. pedicellata	13_21	4	17/02/2021	control	2021	1
W. pedicellata	13_21	5	19/02/2021	control	2021	1
W. pedicellata	13_21	6	19/02/2021	control	2021	1
W. pedicellata	13_21	7	19/02/2021	control	2021	1
W. pedicellata	13_21	8	19/02/2021	control	2021	1
W. pedicellata	09_21	1	17/02/2021	control	2021	0
W. pedicellata	09_21	2	17/02/2021	control	2021	0
W. pedicellata	09_21	3	17/02/2021	control	2021	1
W. pedicellata	09_21	4	17/02/2021	control	2021	1
W. pedicellata	09_21	5	19/02/2021	control	2021	1
W. pedicellata	09_21	6	19/02/2021	control	2021	1
W. pedicellata	09_21	7	19/02/2021	control	2021	1
W. pedicellata	09_21	8	19/02/2021	control	2021	1
W. pedicellata	10_21	1	17/02/2021	control	2021	1
W. pedicellata	10_21	2	17/02/2021	control	2021	1
W. pedicellata	10_21	3	17/02/2021	control	2021	0
W. pedicellata	10_21	4	17/02/2021	control	2021	1
W. pedicellata	10_21	5	19/02/2021	control	2021	1
W. pedicellata	10_21	6	19/02/2021	control	2021	1
W. pedicellata	10_21	7	19/02/2021	control	2021	1
W. pedicellata	10_21	8	19/02/2021	control	2021	1
W. pedicellata	27_21	1	12/04/21	control	2021	1
W. pedicellata	27_21	2	12/04/21	control	2021	1
W. pedicellata	27_21	3	12/04/21	control	2021	1
W. pedicellata	27_21	4	12/04/21	control	2021	1
W. pedicellata	27_21	5	13/04/2021	control	2021	1
W. pedicellata	27_21	6	13/04/2021	control	2021	1
W. pedicellata	27_21	7	13/04/2021	control	2021	1
W. pedicellata	27_21	8	13/04/2021	control	2021	1
W. pedicellata	27_21	9	15/04/2021	control	2021	1
W. pedicellata	27_21	10	15/04/2021	control	2021	1
W. pedicellata	27_21	11	15/04/2021	control	2021	1
W. pedicellata	27_21	12	15/04/2021	control	2021	1
W. pedicellata	27_21	13	19/04/2021	control	2021	1
W. pedicellata	27_21	14	19/04/2021	control	2021	1
W. pedicellata	27_21	15	19/04/2021	control	2021	1
W. pedicellata	27_21	16	19/04/2021	control	2021	1
W. pedicellata	28_21	1	12/04/21	control	2021	1
W. pedicellata	28_21	2	12/04/21	control	2021	1
W. pedicellata	28_21	3	12/04/21	control	2021	1
W. pedicellata	28_21	4	12/04/21	control	2021	1
W. pedicellata	28_21	5	13/04/2021	control	2021	1
W. pedicellata	28_21	6	13/04/2021	control	2021	1
W. pedicellata	28_21	7	13/04/2021	control	2021	1
W. pedicellata	28_21	8	13/04/2021	control	2021	1
W. pedicellata	28_21	9	15/04/2021	control	2021	0
W. pedicellata	28_21	10	15/04/2021	control	2021	0
W. pedicellata	28_21	11	15/04/2021	control	2021	0
W. pedicellata	28_21	12	15/04/2021	control	2021	0
W. pedicellata	28_21	13	19/04/2021	control	2021	0
W. pedicellata	28_21	14	19/04/2021	control	2021	0
W. pedicellata	32_21	1	15/04/2021	control	2021	1
W. pedicellata	32_21	2	15/04/2021	control	2021	1
W. pedicellata	32_21	3	15/04/2021	control	2021	1
W. pedicellata	32_21	4	15/04/2021	control	2021	1
W. pedicellata	32_21	5	15/04/2021	control	2021	0
W. pedicellata	32_21	6	19/04/2021	control	2021	0
W. pedicellata	32_21	7	19/04/2021	control	2021	0
W. pedicellata	32_21	8	19/04/2021	control	2021	0
W. pedicellata	32_21	9	19/04/2021	control	2021	0
W. pedicellata	33_21	1	19/04/2021	control	2021	1
W. pedicellata	33_21	2	19/04/2021	control	2021	1
W. pedicellata	33_21	3	19/04/2021	control	2021	1
W. pedicellata	33_21	4	19/04/2021	control	2021	0
W. pedicellata	33_21	5	19/04/2021	control	2021	0
W. pedicellata	18_21	5	19/02/2021	control	2021	1
W. pedicellata	18_21	6	19/02/2021	control	2021	1
W. pedicellata	18_21	7	19/02/2021	control	2021	1
W. pedicellata	18_21	8	19/02/2021	control	2021	1
W. pedicellata	14_21	6	19/02/2021	control	2021	1
W. pedicellata	14_21	7	19/02/2021	control	2021	0
W. pedicellata	14_21	8	19/02/2021	control	2021	1
W. pedicellata	14_21	9	19/02/2021	control	2021	0
W. pedicellata	21_21	1	19/02/2021	control	2021	0
W. pedicellata	21_21	2	19/02/2021	control	2021	0
W. pedicellata	21_21	3	19/02/2021	control	2021	0
W. pedicellata	21_21	4	19/02/2021	control	2021	0
W. pedicellata	21_21	5	19/02/2021	control	2021	1
W. pedicellata	06_21	1	15/02/2021	control	2021	1
W. pedicellata	06_21	2	15/02/2021	control	2021	1
W. pedicellata	06_21	3	15/02/2021	control	2021	1
W. pedicellata	06_21	4	15/02/2021	control	2021	0
W. pedicellata	06_21	5	17/02/2021	control	2021	1
W. pedicellata	06_21	6	17/02/2021	control	2021	1
W. pedicellata	06_21	7	17/02/2021	control	2021	1
W. pedicellata	06_21	8	17/02/2021	control	2021	0
W. pedicellata	06_21	9	19/02/2021	control	2021	0
W. pedicellata	06_21	10	19/02/2021	control	2021	1
W. pedicellata	06_21	11	19/02/2021	control	2021	0
W. pedicellata	06_21	12	19/02/2021	control	2021	1
W. pedicellata	07_21	1	15/02/2021	control	2021	0
W. pedicellata	07_21	2	15/02/2021	control	2021	0
W. pedicellata	07_21	3	15/02/2021	control	2021	0
W. pedicellata	07_21	4	15/02/2021	control	2021	0
W. pedicellata	07_21	5	17/02/2021	control	2021	0
W. pedicellata	07_21	6	17/02/2021	control	2021	0
W. pedicellata	07_21	7	17/02/2021	control	2021	0
W. pedicellata	07_21	8	17/02/2021	control	2021	1
W. pedicellata	07_21	9	19/02/2021	control	2021	1
W. pedicellata	07_21	10	19/02/2021	control	2021	0
W. pedicellata	07_21	11	19/02/2021	control	2021	1
W. pedicellata	07_21	12	19/02/2021	control	2021	0
W. pedicellata	15_21	1	17/02/2021	control	2021	1
W. pedicellata	15_21	2	17/02/2021	control	2021	0
W. pedicellata	15_21	3	17/02/2021	control	2021	0
W. pedicellata	15_21	4	17/02/2021	control	2021	0
W. pedicellata	15_21	5	19/02/2021	control	2021	0
W. pedicellata	15_21	6	19/02/2021	control	2021	0
W. pedicellata	15_21	7	19/02/2021	control	2021	1
W. pedicellata	15_21	8	19/02/2021	control	2021	0
W. pedicellata	16_21	1	17/02/2021	control	2021	1
W. pedicellata	16_21	2	17/02/2021	control	2021	0
W. pedicellata	16_21	3	17/02/2021	control	2021	1
W. pedicellata	16_21	4	17/02/2021	control	2021	0
W. pedicellata	16_21	5	19/02/2021	control	2021	0
W. pedicellata	16_21	6	19/02/2021	control	2021	1
W. pedicellata	16_21	7	19/02/2021	control	2021	1
W. pedicellata	16_21	8	19/02/2021	control	2021	1
W. pedicellata	17_21	1	17/02/2021	control	2021	0
W. pedicellata	17_21	2	17/02/2021	control	2021	0
W. pedicellata	17_21	3	17/02/2021	control	2021	1
W. pedicellata	17_21	4	17/02/2021	control	2021	0
W. pedicellata	18_21	1	17/02/2021	control	2021	0
W. pedicellata	18_21	2	17/02/2021	control	2021	1
W. pedicellata	18_21	3	17/02/2021	control	2021	0
W. pedicellata	18_21	4	17/02/2021	control	2021	0
W. pedicellata	17_21	5	19/02/2021	control	2021	0
W. pedicellata	17_21	6	19/02/2021	control	2021	0
W. pedicellata	17_21	7	19/02/2021	control	2021	0
W. pedicellata	17_21	8	19/02/2021	control	2021	1
W. pedicellata	03_21	4	17/02/2021	control	2021	0
W. pedicellata	03_21	5	17/02/2021	control	2021	0
W. pedicellata	03_21	6	17/02/2021	control	2021	0
W. pedicellata	03_21	7	17/02/2021	control	2021	0
W. pedicellata	03_21	8	19/02/2021	control	2021	0
W. pedicellata	03_21	9	19/02/2021	control	2021	0
W. pedicellata	03_21	10	19/02/2021	control	2021	0
W. pedicellata	03_21	11	19/02/2021	control	2021	0
W. pedicellata	04_21	5	17/02/2021	control	2021	0
W. pedicellata	04_21	6	17/02/2021	control	2021	0
W. pedicellata	04_21	7	17/02/2021	control	2021	1
W. pedicellata	04_21	8	17/02/2021	control	2021	0
W. pedicellata	04_21	9	19/02/2021	control	2021	0
W. pedicellata	04_21	10	19/02/2021	control	2021	1
W. pedicellata	04_21	11	19/02/2021	control	2021	0
W. pedicellata	04_21	12	19/02/2021	control	2021	1
W. pedicellata	05_21	4	17/02/2021	control	2021	0
W. pedicellata	05_21	5	17/02/2021	control	2021	1
W. pedicellata	05_21	6	17/02/2021	control	2021	1
W. pedicellata	05_21	7	17/02/2021	control	2021	1
W. pedicellata	05_21	8	19/02/2021	control	2021	0
W. pedicellata	05_21	9	19/02/2021	control	2021	1
W. pedicellata	05_21	10	19/02/2021	control	2021	1
W. pedicellata	05_21	11	19/02/2021	control	2021	0
W. pedicellata	14_21	1	17/02/2021	control	2021	0
W. pedicellata	14_21	2	17/02/2021	control	2021	0
W. pedicellata	14_21	3	17/02/2021	control	2021	0
W. pedicellata	14_21	4	17/02/2021	control	2021	0
W. pedicellata	14_21	5	17/02/2021	control	2021	0
W. pedicellata	03_21	1	15/02/2021	control	2021	0
W. pedicellata	03_21	2	15/02/2021	control	2021	0
W. pedicellata	03_21	3	15/02/2021	control	2021	0
W. pedicellata	04_21	1	15/02/2021	control	2021	1
W. pedicellata	04_21	2	15/02/2021	control	2021	0
[truncated: 940 more rows]

## Sheet: Germination
Species	Treatment	Plate	Sample	Germinated	Percent
W. nephrolepis	crossed	13	40	39	97.5
W. nephrolepis	crossed	14	40	39	97.5
W. nephrolepis	crossed	15	40	39	97.5
W. nephrolepis	crossed	16	40	40	100
W. nephrolepis	crossed	17	40	40	100
W. nephrolepis	crossed	18	40	38	95
W. nephrolepis	crossed	19	40	40	100
W. nephrolepis	crossed	20	40	40	100
W. nephrolepis	crossed	21	40	38	95
W. nephrolepis	crossed	22	40	39	97.5
W. nephrolepis	crossed	23	40	39	97.5
W. nephrolepis	crossed	24	40	40	100
W. ampla	crossed	1	40	40	100
W. ampla	crossed	2	40	40	100
W. ampla	crossed	3	40	39	97.5
W. ampla	crossed	4	40	36	90
W. ampla	crossed	5	40	32	80
W. ampla	crossed	6	40	30	75
W. ampla	crossed	7	40	33	82.5
W. ampla	crossed	8	40	31	77.5
W. ampla	crossed	9	40	26	65
W. ampla	crossed	10	40	31	77.5
W. ampla	crossed	11	40	18	45
W. ampla	crossed	12	40	31	77.5
W. pedicellata	crossed	13	40	34	85
W. pedicellata	crossed	14	40	37	92.5
W. pedicellata	crossed	15	40	39	97.5
W. pedicellata	crossed	16	40	31	77.5
W. pedicellata	crossed	17	40	36	90
W. pedicellata	crossed	18	40	37	92.5
W. pedicellata	crossed	19	40	36	90
W. pedicellata	crossed	20	40	38	95
W. pedicellata	crossed	21	40	36	90
W. pedicellata	crossed	22	40	40	100
W. pedicellata	crossed	23	40	40	100
W. pedicellata	crossed	24	40	40	100
W. subsecunda	crossed	13	40	40	100
W. subsecunda	crossed	14	40	40	100
W. subsecunda	crossed	15	40	39	97.5
W. subsecunda	crossed	16	40	40	100
W. subsecunda	crossed	17	40	39	97.5
W. subsecunda	crossed	18	40	38	95
W. subsecunda	crossed	19	40	40	100
W. subsecunda	crossed	20	40	40	100
W. subsecunda	crossed	21	40	40	100
W. subsecunda	crossed	22	40	40	100
W. subsecunda	crossed	23	40	40	100
W. subsecunda	crossed	24	40	38	95
W. nephrolepis	open_pollination	37	40	38	95
W. nephrolepis	open_pollination	38	40	37	92.5
W. nephrolepis	open_pollination	39	40	39	97.5
W. nephrolepis	open_pollination	40	40	40	100
W. nephrolepis	open_pollination	41	40	40	100
W. nephrolepis	open_pollination	42	40	39	97.5
W. nephrolepis	open_pollination	43	40	40	100
W. nephrolepis	open_pollination	44	40	37	92.5
W. nephrolepis	open_pollination	45	40	39	97.5
W. nephrolepis	open_pollination	46	40	40	100
W. nephrolepis	open_pollination	47	40	40	100
W. nephrolepis	open_pollination	48	40	40	100
W. ampla	open_pollination	37	40	39	97.5
W. ampla	open_pollination	38	40	40	100
W. ampla	open_pollination	39	40	40	100
W. ampla	open_pollination	40	40	37	92.5
W. ampla	open_pollination	41	40	33	82.5
W. ampla	open_pollination	42	40	35	87.5
W. ampla	open_pollination	43	40	35	87.5
W. ampla	open_pollination	44	40	35	87.5
W. ampla	open_pollination	45	40	25	62.5
W. ampla	open_pollination	46	40	27	67.5
W. ampla	open_pollination	47	40	33	82.5
W. ampla	open_pollination	48	40	39	97.5
W. pedicellata	open_pollination	37	40	40	100
W. pedicellata	open_pollination	38	40	40	100
W. pedicellata	open_pollination	39	40	40	100
W. pedicellata	open_pollination	40	40	35	87.5
W. pedicellata	open_pollination	41	40	31	77.5
W. pedicellata	open_pollination	42	40	39	97.5
W. pedicellata	open_pollination	43	40	38	95
W. pedicellata	open_pollination	44	40	40	100
W. pedicellata	open_pollination	45	40	38	95
W. pedicellata	open_pollination	46	40	38	95
W. pedicellata	open_pollination	47	40	36	90
W. pedicellata	open_pollination	48	40	40	100
W. subsecunda	open_pollination	37	40	39	97.5
W. subsecunda	open_pollination	38	40	40	100
W. subsecunda	open_pollination	39	40	39	97.5
W. subsecunda	open_pollination	40	40	40	100
W. subsecunda	open_pollination	41	40	40	100
W. subsecunda	open_pollination	42	40	40	100
W. subsecunda	open_pollination	43	40	40	100
W. subsecunda	open_pollination	44	40	40	100
W. subsecunda	open_pollination	45	40	39	97.5
W. subsecunda	open_pollination	46	40	40	100
W. subsecunda	open_pollination	47	40	39	97.5
W. subsecunda	open_pollination	48	40	40	100
W. nephrolepis	selfed	1	40	36	90
W. nephrolepis	selfed	2	40	40	100
W. nephrolepis	selfed	3	40	39	97.5
W. nephrolepis	selfed	4	40	40	100
W. nephrolepis	selfed	5	40	40	100
W. nephrolepis	selfed	6	40	39	97.5
W. nephrolepis	selfed	7	40	40	100
W. nephrolepis	selfed	8	40	40	100
W. nephrolepis	selfed	9	40	39	97.5
W. nephrolepis	selfed	10	40	40	100
W. nephrolepis	selfed	11	40	40	100
W. nephrolepis	selfed	12	40	40	100
W. ampla	selfed	25	40	40	100
W. ampla	selfed	26	40	40	100
W. ampla	selfed	27	40	38	95
W. ampla	selfed	28	40	39	97.5
W. ampla	selfed	29	40	31	77.5
W. ampla	selfed	30	40	37	92.5
W. ampla	selfed	31	40	34	85
W. ampla	selfed	32	40	31	77.5
W. ampla	selfed	33	40	39	97.5
W. ampla	selfed	34	40	37	92.5
W. ampla	selfed	35	40	39	97.5
W. ampla	selfed	36	40	31	77.5
W. pedicellata	selfed	1	40	28	70
W. pedicellata	selfed	2	40	27	67.5
W. pedicellata	selfed	3	40	29	72.5
W. pedicellata	selfed	4	40	18	45
W. pedicellata	selfed	5	40	26	65
W. pedicellata	selfed	6	40	17	42.5
W. pedicellata	selfed	7	40	21	52.5
W. pedicellata	selfed	8	40	10	25
W. pedicellata	selfed	9	40	26	65
W. pedicellata	selfed	10	40	32	80
W. pedicellata	selfed	11	40	28	70
W. pedicellata	selfed	12	40	30	75
W. subsecunda	selfed	1	40	40	100
W. subsecunda	selfed	2	40	38	95
W. subsecunda	selfed	3	40	40	100
W. subsecunda	selfed	4	40	39	97.5
W. subsecunda	selfed	5	40	39	97.5
W. subsecunda	selfed	6	40	40	100
W. subsecunda	selfed	7	40	40	100
W. subsecunda	selfed	8	40	38	95
W. subsecunda	selfed	9	40	38	95
W. subsecunda	selfed	10	40	39	97.5
W. subsecunda	selfed	11	40	35	87.5
W. subsecunda	selfed	12	40	40	100
